# Supplementary material for: Temperature-Specific and Sex-Specific Fitness Effects of Sympatric Mitochondrial and Mito-Nuclear Variation in Drosophila obscura
Source: Insects. 2022 Jan 28;13(2):139. doi: 10.3390/insects13020139 (PMC8880146; doi:10.3390/insects13020139)
Supplement: Supplementary file 1 [file insects-13-00139-s001.zip]

Archive with 23 entries (22 files):
- raw data/
- raw data/desiccation resistance.xlsx
- raw data/developmental time.xlsx
- raw data/viability.xlsx
- Supplementary Figure 1.png
- Supplementary Figure 10.png
- Supplementary Figure 11.png
- Supplementary Figure 12.png
- Supplementary Figure 13.png
- Supplementary Figure 14.png
- Supplementary Figure 15.png
- Supplementary Figure 16.png
- Supplementary Figure 2.png
- Supplementary Figure 3.png
- Supplementary Figure 4.png
- Supplementary Figure 5.png
- Supplementary Figure 6.png
- Supplementary Figure 7.png
- Supplementary Figure 8.png
- Supplementary Figure 9.png
- Supplementary Figures and Legends.pdf
- Supplementary table 1.xlsx
- Supplementary table 2.xlsx
