# Supplementary material for: Temperature-Specific and Sex-Specific Fitness Effects of Sympatric Mitochondrial and Mito-Nuclear Variation in Drosophila obscura
Source: Insects. 2022 Jan 28;13(2):139. doi: 10.3390/insects13020139 (PMC8880146; doi:10.3390/insects13020139)
Supplement: Supplementary file 1 [file insects-13-00139-s001.zip › raw data/desiccation resistance.xlsx]

## Sheet: desiccation resistance
Temperature	mtDNA	nuDNA	Sex	desiccation resistance time (hours)
19	A	A	M	22
19	A	A	M	26
19	A	A	M	26
19	A	A	M	31
19	A	A	M	31
19	A	A	M	31
19	A	A	M	32
19	A	A	M	32
19	A	A	M	33
19	A	A	M	34
19	A	A	M	35
19	A	A	M	36
19	A	A	M	36
19	A	A	M	36
19	A	A	M	37
19	A	A	M	38
19	A	A	M	39
19	A	A	M	39
19	A	A	M	39
19	A	A	M	40
19	A	A	M	40
19	A	A	M	41
19	A	A	M	41
19	A	A	M	41
19	A	A	M	42
19	A	A	M	42
19	A	A	M	43
19	A	A	M	43
19	A	A	M	44
19	A	A	M	44
19	A	A	M	44
19	A	A	M	44
19	A	A	M	45
19	A	A	M	45
19	A	A	M	46
19	A	A	M	46
19	A	A	M	48
19	A	A	M	50
19	A	A	M	50
19	A	A	F	25
19	A	A	F	28
19	A	A	F	28
19	A	A	F	32
19	A	A	F	32
19	A	A	F	32
19	A	A	F	32
19	A	A	F	32
19	A	A	F	34
19	A	A	F	35
19	A	A	F	36
19	A	A	F	36
19	A	A	F	36
19	A	A	F	36
19	A	A	F	37
19	A	A	F	37
19	A	A	F	38
19	A	A	F	38
19	A	A	F	39
19	A	A	F	39
19	A	A	F	40
19	A	A	F	40
19	A	A	F	41
19	A	A	F	42
19	A	A	F	42
19	A	A	F	42
19	A	A	F	42
19	A	A	F	43
19	A	A	F	43
19	A	A	F	43
19	A	A	F	43
19	A	A	F	44
19	A	A	F	45
19	A	A	F	47
19	A	A	F	48
19	A	A	F	49
19	A	A	F	52
19	A	A	F	52
19	B	A	M	21
19	B	A	M	24
19	B	A	M	26
19	B	A	M	26
19	B	A	M	28
19	B	A	M	29
19	B	A	M	29
19	B	A	M	32
19	B	A	M	32
19	B	A	M	33
19	B	A	M	33
19	B	A	M	33
19	B	A	M	34
19	B	A	M	35
19	B	A	M	35
19	B	A	M	36
19	B	A	M	37
19	B	A	M	37
19	B	A	M	37
19	B	A	M	37
19	B	A	M	37
19	B	A	M	38
19	B	A	M	40
19	B	A	M	40
19	B	A	M	40
19	B	A	M	41
19	B	A	M	41
19	B	A	M	41
19	B	A	M	41
19	B	A	M	42
19	B	A	M	42
19	B	A	M	43
19	B	A	M	44
19	B	A	M	44
19	B	A	M	45
19	B	A	M	46
19	B	A	M	46
19	B	A	M	47
19	B	A	M	48
19	B	A	M	48
19	B	A	F	21
19	B	A	F	26
19	B	A	F	26
19	B	A	F	26
19	B	A	F	27
19	B	A	F	29
19	B	A	F	29
19	B	A	F	31
19	B	A	F	31
19	B	A	F	32
19	B	A	F	32
19	B	A	F	33
19	B	A	F	33
19	B	A	F	33
19	B	A	F	34
19	B	A	F	35
19	B	A	F	35
19	B	A	F	35
19	B	A	F	36
19	B	A	F	37
19	B	A	F	38
19	B	A	F	38
19	B	A	F	39
19	B	A	F	39
19	B	A	F	40
19	B	A	F	40
19	B	A	F	41
19	B	A	F	42
19	B	A	F	42
19	B	A	F	43
19	B	A	F	43
19	B	A	F	44
19	B	A	F	46
19	B	A	F	46
19	B	A	F	46
19	B	A	F	49
19	B	A	F	50
19	B	A	F	55
19	B	A	F	58
19	C	A	M	16
19	C	A	M	25
19	C	A	M	28
19	C	A	M	28
19	C	A	M	30
19	C	A	M	32
19	C	A	M	32
19	C	A	M	32
19	C	A	M	32
19	C	A	M	32
19	C	A	M	33
19	C	A	M	33
19	C	A	M	34
19	C	A	M	34
19	C	A	M	34
19	C	A	M	34
19	C	A	M	35
19	C	A	M	35
19	C	A	M	36
19	C	A	M	36
19	C	A	M	36
19	C	A	M	37
19	C	A	M	37
19	C	A	M	37
19	C	A	M	39
19	C	A	M	39
19	C	A	M	40
19	C	A	M	40
19	C	A	M	40
19	C	A	M	41
19	C	A	M	41
19	C	A	M	41
19	C	A	M	44
19	C	A	M	45
19	C	A	M	46
19	C	A	M	46
19	C	A	M	46
19	C	A	M	46
19	C	A	M	46
19	C	A	M	48
19	C	A	F	19
19	C	A	F	23
19	C	A	F	27
19	C	A	F	28
19	C	A	F	28
19	C	A	F	29
19	C	A	F	30
19	C	A	F	32
19	C	A	F	32
19	C	A	F	34
19	C	A	F	34
19	C	A	F	34
19	C	A	F	34
19	C	A	F	34
19	C	A	F	34
19	C	A	F	35
19	C	A	F	35
19	C	A	F	35
19	C	A	F	36
19	C	A	F	36
19	C	A	F	36
19	C	A	F	37
19	C	A	F	37
19	C	A	F	37
19	C	A	F	37
19	C	A	F	39
19	C	A	F	40
19	C	A	F	41
19	C	A	F	41
19	C	A	F	41
19	C	A	F	41
19	C	A	F	42
19	C	A	F	42
19	C	A	F	42
19	C	A	F	43
19	C	A	F	44
19	C	A	F	44
19	C	A	F	46
19	C	A	F	46
19	A	B	M	25
19	A	B	M	26
19	A	B	M	26
19	A	B	M	26
19	A	B	M	26
19	A	B	M	26
19	A	B	M	26
19	A	B	M	27
19	A	B	M	27
19	A	B	M	27
19	A	B	M	27
19	A	B	M	27
19	A	B	M	28
19	A	B	M	28
19	A	B	M	28
19	A	B	M	30
19	A	B	M	30
19	A	B	M	31
19	A	B	M	32
19	A	B	M	32
19	A	B	M	32
19	A	B	M	33
19	A	B	M	33
19	A	B	M	33
19	A	B	M	34
19	A	B	M	34
19	A	B	M	30
19	A	B	M	30
19	A	B	M	30
19	A	B	M	30
19	A	B	M	36
19	A	B	M	37
19	A	B	M	37
19	A	B	M	38
19	A	B	M	38
19	A	B	M	38
19	A	B	M	39
19	A	B	M	40
19	A	B	M	41
19	A	B	M	42
19	A	B	F	14
19	A	B	F	19
19	A	B	F	20
19	A	B	F	23
19	A	B	F	24
19	A	B	F	24
19	A	B	F	25
19	A	B	F	25
19	A	B	F	26
19	A	B	F	26
19	A	B	F	28
19	A	B	F	30
19	A	B	F	30
19	A	B	F	30
19	A	B	F	30
19	A	B	F	30
19	A	B	F	30
19	A	B	F	31
19	A	B	F	31
19	A	B	F	32
19	A	B	F	32
19	A	B	F	32
19	A	B	F	33
19	A	B	F	33
19	A	B	F	33
19	A	B	F	34
19	A	B	F	35
19	A	B	F	35
19	A	B	F	35
19	A	B	F	36
19	A	B	F	36
19	A	B	F	36
19	A	B	F	37
19	A	B	F	37
19	A	B	F	38
19	A	B	F	39
19	A	B	F	40
19	A	B	F	41
19	A	B	F	47
19	A	B	F	48
19	B	B	M	17
19	B	B	M	19
19	B	B	M	19
19	B	B	M	21
19	B	B	M	24
19	B	B	M	25
19	B	B	M	26
19	B	B	M	26
19	B	B	M	27
19	B	B	M	27
19	B	B	M	27
19	B	B	M	28
19	B	B	M	28
19	B	B	M	29
19	B	B	M	29
19	B	B	M	29
19	B	B	M	29
19	B	B	M	29
19	B	B	M	30
19	B	B	M	31
19	B	B	M	31
19	B	B	M	31
19	B	B	M	32
19	B	B	M	32
19	B	B	M	32
19	B	B	M	32
19	B	B	M	33
19	B	B	M	33
19	B	B	M	33
19	B	B	M	34
19	B	B	M	35
19	B	B	M	35
19	B	B	M	35
19	B	B	M	36
19	B	B	M	37
19	B	B	M	39
19	B	B	M	40
19	B	B	M	42
19	B	B	M	42
19	B	B	F	20
19	B	B	F	23
19	B	B	F	24
19	B	B	F	25
19	B	B	F	25
19	B	B	F	26
19	B	B	F	26
19	B	B	F	26
19	B	B	F	26
19	B	B	F	27
19	B	B	F	27
19	B	B	F	27
19	B	B	F	27
19	B	B	F	28
19	B	B	F	28
19	B	B	F	29
19	B	B	F	29
19	B	B	F	30
19	B	B	F	30
19	B	B	F	30
19	B	B	F	31
19	B	B	F	31
19	B	B	F	31
19	B	B	F	31
19	B	B	F	31
19	B	B	F	31
19	B	B	F	32
19	B	B	F	32
19	B	B	F	33
19	B	B	F	34
19	B	B	F	34
19	B	B	F	34
19	B	B	F	37
19	B	B	F	41
19	B	B	F	44
19	B	B	F	45
19	B	B	F	45
19	B	B	F	48
19	C	B	M	13
19	C	B	M	20
19	C	B	M	25
19	C	B	M	25
19	C	B	M	26
19	C	B	M	27
19	C	B	M	27
19	C	B	M	27
19	C	B	M	28
19	C	B	M	29
19	C	B	M	29
19	C	B	M	29
19	C	B	M	29
19	C	B	M	30
19	C	B	M	30
19	C	B	M	30
19	C	B	M	30
19	C	B	M	31
19	C	B	M	32
19	C	B	M	32
19	C	B	M	33
19	C	B	M	33
19	C	B	M	33
19	C	B	M	34
19	C	B	M	35
19	C	B	M	36
19	C	B	M	36
19	C	B	M	36
19	C	B	M	38
19	C	B	M	38
19	C	B	M	38
19	C	B	M	39
19	C	B	M	39
19	C	B	M	41
19	C	B	M	43
19	C	B	M	45
19	C	B	M	45
19	C	B	M	47
19	C	B	M	48
19	C	B	M	52
19	C	B	F	18
19	C	B	F	18
19	C	B	F	23
19	C	B	F	23
19	C	B	F	23
19	C	B	F	25
19	C	B	F	25
19	C	B	F	26
19	C	B	F	26
19	C	B	F	26
19	C	B	F	26
19	C	B	F	26
19	C	B	F	27
19	C	B	F	27
19	C	B	F	27
19	C	B	F	28
19	C	B	F	28
19	C	B	F	28
19	C	B	F	29
19	C	B	F	30
19	C	B	F	30
19	C	B	F	31
19	C	B	F	31
19	C	B	F	32
19	C	B	F	32
19	C	B	F	33
19	C	B	F	33
19	C	B	F	33
19	C	B	F	34
19	C	B	F	34
19	C	B	F	34
19	C	B	F	34
19	C	B	F	34
19	C	B	F	35
19	C	B	F	36
19	C	B	F	36
19	C	B	F	37
19	C	B	F	38
19	C	B	F	39
19	C	B	F	45
19	A	C	M	19
19	A	C	M	22
19	A	C	M	23
19	A	C	M	27
19	A	C	M	28
19	A	C	M	28
19	A	C	M	31
19	A	C	M	32
19	A	C	M	32
19	A	C	M	32
19	A	C	M	33
19	A	C	M	34
19	A	C	M	34
19	A	C	M	35
19	A	C	M	35
19	A	C	M	36
19	A	C	M	37
19	A	C	M	37
19	A	C	M	40
19	A	C	M	40
19	A	C	M	40
19	A	C	M	41
19	A	C	M	42
19	A	C	M	42
19	A	C	M	42
19	A	C	M	42
19	A	C	M	43
19	A	C	M	44
19	A	C	M	44
19	A	C	M	44
19	A	C	M	44
19	A	C	M	45
19	A	C	M	45
19	A	C	M	45
19	A	C	M	46
19	A	C	M	46
19	A	C	M	49
19	A	C	M	50
19	A	C	M	53
19	A	C	F	24
19	A	C	F	25
19	A	C	F	28
19	A	C	F	30
19	A	C	F	33
19	A	C	F	33
19	A	C	F	33
19	A	C	F	34
19	A	C	F	36
19	A	C	F	36
19	A	C	F	37
19	A	C	F	37
19	A	C	F	37
19	A	C	F	37
19	A	C	F	38
19	A	C	F	38
19	A	C	F	38
19	A	C	F	38
19	A	C	F	39
19	A	C	F	39
19	A	C	F	39
19	A	C	F	40
19	A	C	F	40
19	A	C	F	41
19	A	C	F	42
19	A	C	F	44
19	A	C	F	44
19	A	C	F	44
19	A	C	F	44
19	A	C	F	44
19	A	C	F	45
19	A	C	F	47
19	A	C	F	47
19	A	C	F	49
19	A	C	F	50
19	A	C	F	51
19	A	C	F	55
19	A	C	F	58
19	A	C	F	65
19	B	C	M	4
19	B	C	M	23
19	B	C	M	26
19	B	C	M	26
19	B	C	M	28
19	B	C	M	28
19	B	C	M	29
19	B	C	M	31
19	B	C	M	32
19	B	C	M	32
19	B	C	M	33
19	B	C	M	33
19	B	C	M	34
19	B	C	M	36
19	B	C	M	36
19	B	C	M	36
19	B	C	M	37
19	B	C	M	37
19	B	C	M	38
19	B	C	M	38
19	B	C	M	39
19	B	C	M	39
19	B	C	M	39
19	B	C	M	40
19	B	C	M	40
19	B	C	M	41
19	B	C	M	41
19	B	C	M	42
19	B	C	M	42
19	B	C	M	44
19	B	C	M	45
19	B	C	M	48
19	B	C	M	48
19	B	C	M	49
19	B	C	M	49
19	B	C	M	49
19	B	C	M	50
19	B	C	M	51
19	B	C	M	52
19	B	C	M	55
19	B	C	F	20
19	B	C	F	21
19	B	C	F	22
19	B	C	F	22
19	B	C	F	23
19	B	C	F	24
19	B	C	F	24
19	B	C	F	24
19	B	C	F	24
19	B	C	F	26
19	B	C	F	27
19	B	C	F	28
19	B	C	F	29
19	B	C	F	30
19	B	C	F	30
19	B	C	F	31
19	B	C	F	31
19	B	C	F	31
19	B	C	F	33
19	B	C	F	35
19	B	C	F	35
19	B	C	F	36
19	B	C	F	36
19	B	C	F	37
19	B	C	F	38
19	B	C	F	39
19	B	C	F	40
19	B	C	F	41
19	B	C	F	42
19	B	C	F	42
19	B	C	F	43
19	B	C	F	43
19	B	C	F	44
19	B	C	F	44
19	B	C	F	46
19	B	C	F	48
19	B	C	F	50
19	B	C	F	51
19	B	C	F	52
19	C	C	M	27
19	C	C	M	28
19	C	C	M	29
19	C	C	M	30
19	C	C	M	30
19	C	C	M	33
19	C	C	M	34
19	C	C	M	35
19	C	C	M	36
19	C	C	M	36
19	C	C	M	36
19	C	C	M	37
19	C	C	M	39
19	C	C	M	39
19	C	C	M	39
19	C	C	M	39
19	C	C	M	40
19	C	C	M	40
19	C	C	M	41
19	C	C	M	42
19	C	C	M	43
19	C	C	M	43
19	C	C	M	43
19	C	C	M	43
19	C	C	M	44
19	C	C	M	44
19	C	C	M	44
19	C	C	M	44
19	C	C	M	45
19	C	C	M	45
19	C	C	M	47
19	C	C	M	48
19	C	C	M	50
19	C	C	M	50
19	C	C	M	50
19	C	C	M	50
19	C	C	M	51
19	C	C	M	51
19	C	C	M	51
19	C	C	M	52
19	C	C	F	22
19	C	C	F	23
19	C	C	F	24
19	C	C	F	25
19	C	C	F	27
19	C	C	F	27
19	C	C	F	28
19	C	C	F	29
19	C	C	F	31
19	C	C	F	31
19	C	C	F	33
19	C	C	F	33
19	C	C	F	34
19	C	C	F	35
19	C	C	F	35
19	C	C	F	36
19	C	C	F	37
19	C	C	F	38
19	C	C	F	39
19	C	C	F	40
19	C	C	F	41
19	C	C	F	42
19	C	C	F	43
19	C	C	F	43
19	C	C	F	44
19	C	C	F	44
19	C	C	F	47
19	C	C	F	47
19	C	C	F	47
19	C	C	F	50
19	C	C	F	50
19	C	C	F	52
19	C	C	F	52
19	C	C	F	64
19	D	D	M	14
19	D	D	M	25
19	D	D	M	26
19	D	D	M	27
19	D	D	M	27
19	D	D	M	28
19	D	D	M	30
19	D	D	M	30
19	D	D	M	30
19	D	D	M	30
19	D	D	M	31
19	D	D	M	33
19	D	D	M	33
19	D	D	M	33
19	D	D	M	33
19	D	D	M	34
19	D	D	M	34
19	D	D	M	35
19	D	D	M	35
19	D	D	M	36
19	D	D	M	36
19	D	D	M	37
19	D	D	M	37
19	D	D	M	38
19	D	D	M	38
19	D	D	M	39
19	D	D	M	41
19	D	D	M	41
19	D	D	M	41
19	D	D	M	42
19	D	D	M	42
19	D	D	M	42
19	D	D	M	42
19	D	D	M	42
19	D	D	M	43
19	D	D	M	43
19	D	D	M	43
19	D	D	M	44
19	D	D	M	44
19	D	D	M	47
19	D	D	F	19
19	D	D	F	21
19	D	D	F	21
19	D	D	F	21
19	D	D	F	25
19	D	D	F	25
19	D	D	F	27
19	D	D	F	27
19	D	D	F	30
19	D	D	F	31
19	D	D	F	32
19	D	D	F	32
19	D	D	F	33
19	D	D	F	33
19	D	D	F	33
19	D	D	F	34
19	D	D	F	34
19	D	D	F	37
19	D	D	F	37
19	D	D	F	37
19	D	D	F	37
19	D	D	F	38
19	D	D	F	39
19	D	D	F	39
19	D	D	F	39
19	D	D	F	39
19	D	D	F	40
19	D	D	F	40
19	D	D	F	41
19	D	D	F	41
19	D	D	F	41
19	D	D	F	42
19	D	D	F	42
19	D	D	F	42
19	D	D	F	43
19	D	D	F	44
19	D	D	F	44
19	D	D	F	46
19	D	D	F	47
19	D	D	F	49
19	E	D	M	21
19	E	D	M	22
19	E	D	M	22
19	E	D	M	25
19	E	D	M	25
19	E	D	M	27
19	E	D	M	28
19	E	D	M	28
19	E	D	M	30
19	E	D	M	30
19	E	D	M	30
19	E	D	M	30
19	E	D	M	33
19	E	D	M	34
19	E	D	M	35
19	E	D	M	35
19	E	D	M	36
19	E	D	M	36
19	E	D	M	36
19	E	D	M	36
19	E	D	M	36
19	E	D	M	36
19	E	D	M	37
19	E	D	M	38
19	E	D	M	38
19	E	D	M	39
19	E	D	M	39
19	E	D	M	40
19	E	D	M	40
19	E	D	M	41
19	E	D	M	41
19	E	D	M	42
19	E	D	M	43
19	E	D	M	43
19	E	D	M	44
19	E	D	M	44
19	E	D	M	44
19	E	D	M	45
19	E	D	M	46
19	E	D	M	52
19	E	D	F	18
19	E	D	F	21
19	E	D	F	21
19	E	D	F	21
19	E	D	F	22
19	E	D	F	23
19	E	D	F	25
19	E	D	F	25
19	E	D	F	25
19	E	D	F	27
19	E	D	F	28
19	E	D	F	29
19	E	D	F	32
19	E	D	F	32
19	E	D	F	33
19	E	D	F	33
19	E	D	F	34
19	E	D	F	35
19	E	D	F	37
19	E	D	F	37
19	E	D	F	38
19	E	D	F	38
19	E	D	F	38
19	E	D	F	38
19	E	D	F	39
19	E	D	F	39
19	E	D	F	40
19	E	D	F	41
19	E	D	F	41
19	E	D	F	41
19	E	D	F	42
19	E	D	F	43
19	E	D	F	44
19	E	D	F	45
19	E	D	F	47
19	E	D	F	47
19	E	D	F	49
19	E	D	F	49
19	E	D	F	50
19	E	D	F	50
19	F	D	M	17
19	F	D	M	21
19	F	D	M	22
19	F	D	M	25
19	F	D	M	26
19	F	D	M	26
19	F	D	M	27
19	F	D	M	27
19	F	D	M	28
19	F	D	M	29
19	F	D	M	30
19	F	D	M	30
19	F	D	M	30
19	F	D	M	31
19	F	D	M	31
19	F	D	M	33
19	F	D	M	33
19	F	D	M	33
19	F	D	M	33
19	F	D	M	33
19	F	D	M	34
19	F	D	M	34
19	F	D	M	35
19	F	D	M	35
19	F	D	M	36
19	F	D	M	37
19	F	D	M	38
19	F	D	M	39
19	F	D	M	40
19	F	D	M	40
19	F	D	M	41
19	F	D	M	42
19	F	D	M	42
19	F	D	M	43
19	F	D	M	43
19	F	D	M	43
19	F	D	M	44
19	F	D	M	46
19	F	D	M	46
19	F	D	M	50
19	F	D	F	18
19	F	D	F	20
19	F	D	F	21
19	F	D	F	21
19	F	D	F	22
19	F	D	F	23
19	F	D	F	26
19	F	D	F	27
19	F	D	F	29
19	F	D	F	31
19	F	D	F	32
19	F	D	F	34
19	F	D	F	34
19	F	D	F	34
19	F	D	F	35
19	F	D	F	36
19	F	D	F	36
19	F	D	F	37
19	F	D	F	38
19	F	D	F	38
19	F	D	F	40
19	F	D	F	40
19	F	D	F	40
19	F	D	F	40
19	F	D	F	41
19	F	D	F	42
19	F	D	F	42
19	F	D	F	42
19	F	D	F	42
19	F	D	F	43
19	F	D	F	43
19	F	D	F	43
19	F	D	F	44
19	F	D	F	49
19	F	D	F	49
19	F	D	F	51
19	F	D	F	52
19	F	D	F	54
19	F	D	F	57
19	F	D	F	57
19	D	E	M	3
19	D	E	M	4
19	D	E	M	25
19	D	E	M	25
19	D	E	M	27
19	D	E	M	31
19	D	E	M	34
19	D	E	M	36
19	D	E	M	36
19	D	E	M	37
19	D	E	M	37
19	D	E	M	37
19	D	E	M	38
19	D	E	M	38
19	D	E	M	38
19	D	E	M	39
19	D	E	M	39
19	D	E	M	39
19	D	E	M	39
19	D	E	M	40
19	D	E	M	40
19	D	E	M	40
19	D	E	M	41
19	D	E	M	42
19	D	E	M	42
19	D	E	M	42
19	D	E	M	42
19	D	E	M	42
19	D	E	M	42
19	D	E	M	43
19	D	E	M	45
19	D	E	M	45
19	D	E	M	45
19	D	E	M	46
19	D	E	M	48
19	D	E	M	50
19	D	E	M	50
19	D	E	M	51
19	D	E	M	52
19	D	E	M	55
19	D	E	F	21
19	D	E	F	30
19	D	E	F	31
19	D	E	F	31
19	D	E	F	32
19	D	E	F	33
19	D	E	F	34
19	D	E	F	34
19	D	E	F	34
19	D	E	F	34
19	D	E	F	35
19	D	E	F	36
19	D	E	F	36
19	D	E	F	36
19	D	E	F	36
19	D	E	F	37
19	D	E	F	37
19	D	E	F	37
19	D	E	F	37
19	D	E	F	38
19	D	E	F	38
19	D	E	F	38
19	D	E	F	38
19	D	E	F	39
19	D	E	F	39
19	D	E	F	39
19	D	E	F	40
19	D	E	F	40
19	D	E	F	41
19	D	E	F	42
19	D	E	F	42
19	D	E	F	43
19	D	E	F	43
19	D	E	F	43
19	D	E	F	45
19	D	E	F	46
19	D	E	F	46
19	D	E	F	47
19	D	E	F	49
19	D	E	F	49
19	E	E	M	17
19	E	E	M	26
19	E	E	M	31
19	E	E	M	31
19	E	E	M	31
19	E	E	M	32
19	E	E	M	33
19	E	E	M	35
19	E	E	M	35
19	E	E	M	35
19	E	E	M	35
19	E	E	M	37
19	E	E	M	37
19	E	E	M	37
19	E	E	M	38
19	E	E	M	40
19	E	E	M	40
19	E	E	M	40
19	E	E	M	40
19	E	E	M	40
19	E	E	M	40
19	E	E	M	41
19	E	E	M	41
19	E	E	M	42
19	E	E	M	43
19	E	E	M	43
19	E	E	M	43
19	E	E	M	44
19	E	E	M	45
19	E	E	M	45
19	E	E	M	46
19	E	E	M	46
19	E	E	M	46
19	E	E	M	46
19	E	E	M	46
19	E	E	M	47
19	E	E	M	47
19	E	E	M	51
19	E	E	F	16
19	E	E	F	26
19	E	E	F	33
19	E	E	F	33
19	E	E	F	33
19	E	E	F	33
19	E	E	F	33
19	E	E	F	34
19	E	E	F	34
19	E	E	F	34
19	E	E	F	35
19	E	E	F	36
19	E	E	F	37
19	E	E	F	37
19	E	E	F	37
19	E	E	F	38
19	E	E	F	39
19	E	E	F	39
19	E	E	F	39
19	E	E	F	39
19	E	E	F	39
19	E	E	F	40
19	E	E	F	41
19	E	E	F	41
19	E	E	F	41
19	E	E	F	41
19	E	E	F	42
19	E	E	F	42
19	E	E	F	42
19	E	E	F	42
19	E	E	F	43
19	E	E	F	44
19	E	E	F	44
19	E	E	F	45
19	E	E	F	45
19	E	E	F	47
19	E	E	F	47
19	E	E	F	50
19	E	E	F	52
19	E	E	F	52
19	F	E	M	3
19	F	E	M	26
19	F	E	M	31
19	F	E	M	31
19	F	E	M	32
19	F	E	M	35
19	F	E	M	35
19	F	E	M	36
19	F	E	M	36
19	F	E	M	36
19	F	E	M	36
19	F	E	M	36
19	F	E	M	36
19	F	E	M	39
19	F	E	M	39
19	F	E	M	40
19	F	E	M	40
19	F	E	M	40
19	F	E	M	41
19	F	E	M	41
19	F	E	M	41
19	F	E	M	41
19	F	E	M	41
19	F	E	M	42
19	F	E	M	42
19	F	E	M	42
19	F	E	M	42
19	F	E	M	43
19	F	E	M	44
19	F	E	M	45
19	F	E	M	46
19	F	E	M	46
19	F	E	M	47
19	F	E	M	50
19	F	E	M	52
19	F	E	M	52
19	F	E	M	55
19	F	E	F	14
19	F	E	F	14
19	F	E	F	15
19	F	E	F	20
19	F	E	F	20
19	F	E	F	24
19	F	E	F	24
19	F	E	F	25
19	F	E	F	26
19	F	E	F	27
19	F	E	F	29
19	F	E	F	29
19	F	E	F	31
19	F	E	F	31
19	F	E	F	31
19	F	E	F	33
19	F	E	F	33
19	F	E	F	34
19	F	E	F	34
19	F	E	F	36
19	F	E	F	37
19	F	E	F	37
19	F	E	F	38
19	F	E	F	38
19	F	E	F	38
19	F	E	F	38
19	F	E	F	39
19	F	E	F	39
19	F	E	F	40
19	F	E	F	40
19	F	E	F	42
19	F	E	F	42
19	F	E	F	42
19	F	E	F	43
19	F	E	F	43
19	F	E	F	46
19	F	E	F	46
19	F	E	F	46
19	F	E	F	47
19	F	E	F	54
19	D	F	M	6
19	D	F	M	15
19	D	F	M	24
19	D	F	M	26
19	D	F	M	29
19	D	F	M	29
19	D	F	M	30
19	D	F	M	30
19	D	F	M	31
19	D	F	M	31
19	D	F	M	31
19	D	F	M	32
19	D	F	M	32
19	D	F	M	33
19	D	F	M	34
19	D	F	M	34
19	D	F	M	36
19	D	F	M	36
19	D	F	M	37
19	D	F	M	37
19	D	F	M	37
19	D	F	M	37
19	D	F	M	38
19	D	F	M	38
19	D	F	M	38
19	D	F	M	39
19	D	F	M	39
19	D	F	M	39
19	D	F	M	40
19	D	F	M	40
19	D	F	M	41
19	D	F	M	41
19	D	F	M	41
19	D	F	M	42
19	D	F	M	42
19	D	F	M	44
19	D	F	M	46
19	D	F	M	48
19	D	F	M	51
19	D	F	M	56
19	D	F	F	29
19	D	F	F	30
19	D	F	F	30
19	D	F	F	31
19	D	F	F	31
19	D	F	F	31
19	D	F	F	32
19	D	F	F	32
19	D	F	F	33
19	D	F	F	33
19	D	F	F	33
19	D	F	F	33
19	D	F	F	34
19	D	F	F	34
19	D	F	F	35
19	D	F	F	35
19	D	F	F	35
19	D	F	F	36
19	D	F	F	37
19	D	F	F	37
19	D	F	F	37
19	D	F	F	38
19	D	F	F	39
19	D	F	F	39
19	D	F	F	39
19	D	F	F	40
19	D	F	F	42
19	D	F	F	42
19	D	F	F	42
19	D	F	F	42
19	D	F	F	43
19	D	F	F	43
19	D	F	F	43
19	D	F	F	44
19	D	F	F	44
19	D	F	F	47
19	D	F	F	47
19	D	F	F	48
19	D	F	F	49
19	D	F	F	53
19	E	F	M	4
19	E	F	M	23
19	E	F	M	29
19	E	F	M	29
19	E	F	M	31
19	E	F	M	34
19	E	F	M	34
19	E	F	M	34
19	E	F	M	36
19	E	F	M	37
19	E	F	M	37
19	E	F	M	37
19	E	F	M	37
19	E	F	M	37
19	E	F	M	37
19	E	F	M	37
19	E	F	M	39
19	E	F	M	39
19	E	F	M	39
19	E	F	M	40
19	E	F	M	41
19	E	F	M	42
19	E	F	M	43
19	E	F	M	43
19	E	F	M	44
19	E	F	M	44
19	E	F	M	44
19	E	F	M	45
19	E	F	M	46
19	E	F	M	47
19	E	F	M	47
19	E	F	M	48
19	E	F	M	50
19	E	F	M	50
19	E	F	M	50
19	E	F	M	51
19	E	F	M	52
19	E	F	M	53
19	E	F	M	55
19	E	F	M	63
19	E	F	F	25
19	E	F	F	30
19	E	F	F	32
19	E	F	F	32
19	E	F	F	32
19	E	F	F	33
19	E	F	F	33
19	E	F	F	33
19	E	F	F	34
19	E	F	F	34
19	E	F	F	35
19	E	F	F	36
19	E	F	F	36
19	E	F	F	36
19	E	F	F	37
19	E	F	F	38
19	E	F	F	38
19	E	F	F	38
19	E	F	F	38
19	E	F	F	39
19	E	F	F	39
19	E	F	F	40
19	E	F	F	40
19	E	F	F	41
19	E	F	F	41
19	E	F	F	41
19	E	F	F	41
19	E	F	F	42
19	E	F	F	42
19	E	F	F	42
19	E	F	F	43
19	E	F	F	44
19	E	F	F	44
19	E	F	F	45
19	E	F	F	47
19	E	F	F	47
19	E	F	F	49
19	E	F	F	52
19	E	F	F	54
19	E	F	F	60
19	F	F	M	16
19	F	F	M	24
19	F	F	M	26
19	F	F	M	26
19	F	F	M	26
19	F	F	M	30
19	F	F	M	30
19	F	F	M	31
19	F	F	M	33
19	F	F	M	33
19	F	F	M	33
19	F	F	M	34
19	F	F	M	35
19	F	F	M	36
19	F	F	M	36
19	F	F	M	37
19	F	F	M	37
19	F	F	M	37
19	F	F	M	38
19	F	F	M	38
19	F	F	M	39
19	F	F	M	39
19	F	F	M	40
19	F	F	M	40
19	F	F	M	40
19	F	F	M	40
19	F	F	M	41
19	F	F	M	41
19	F	F	M	42
19	F	F	M	43
19	F	F	M	44
19	F	F	M	44
19	F	F	M	45
19	F	F	M	46
19	F	F	M	46
19	F	F	M	47
19	F	F	M	50
19	F	F	M	51
19	F	F	M	53
19	F	F	M	56
19	F	F	F	18
19	F	F	F	22
19	F	F	F	23
19	F	F	F	31
19	F	F	F	32
19	F	F	F	32
19	F	F	F	32
19	F	F	F	32
19	F	F	F	35
19	F	F	F	35
19	F	F	F	36
19	F	F	F	36
19	F	F	F	38
19	F	F	F	38
19	F	F	F	38
19	F	F	F	39
19	F	F	F	39
19	F	F	F	39
19	F	F	F	41
19	F	F	F	41
19	F	F	F	41
19	F	F	F	42
19	F	F	F	43
19	F	F	F	43
19	F	F	F	43
19	F	F	F	44
19	F	F	F	44
19	F	F	F	44
19	F	F	F	46
19	F	F	F	47
19	F	F	F	47
19	F	F	F	48
19	F	F	F	48
19	F	F	F	49
19	F	F	F	50
19	F	F	F	50
19	F	F	F	50
19	F	F	F	52
19	F	F	F	53
19	L	L	M	18
19	L	L	M	23
19	L	L	M	24
19	L	L	M	26
19	L	L	M	27
19	L	L	M	27
19	L	L	M	28
19	L	L	M	28
19	L	L	M	29
19	L	L	M	29
19	L	L	M	29
19	L	L	M	30
19	L	L	M	30
19	L	L	M	30
19	L	L	M	30
19	L	L	M	32
19	L	L	M	33
19	L	L	M	34
19	L	L	M	34
19	L	L	M	34
19	L	L	M	34
19	L	L	M	35
19	L	L	M	37
19	L	L	M	37
19	L	L	M	38
19	L	L	M	38
19	L	L	M	39
19	L	L	M	40
19	L	L	M	41
19	L	L	M	41
19	L	L	M	42
19	L	L	M	44
19	L	L	M	44
19	L	L	M	45
19	L	L	M	45
19	L	L	M	45
19	L	L	M	45
19	L	L	M	46
19	L	L	M	49
19	L	L	M	52
19	L	L	F	23
19	L	L	F	24
19	L	L	F	25
19	L	L	F	25
19	L	L	F	27
19	L	L	F	27
19	L	L	F	27
19	L	L	F	28
19	L	L	F	28
19	L	L	F	29
19	L	L	F	30
19	L	L	F	30
19	L	L	F	32
19	L	L	F	33
19	L	L	F	33
19	L	L	F	34
19	L	L	F	34
19	L	L	F	35
19	L	L	F	35
19	L	L	F	36
19	L	L	F	41
19	L	L	F	43
19	L	L	F	43
19	L	L	F	43
19	L	L	F	51
19	L	L	F	58
19	M	L	M	19
19	M	L	M	22
19	M	L	M	25
19	M	L	M	25
19	M	L	M	26
19	M	L	M	26
19	M	L	M	28
19	M	L	M	28
19	M	L	M	28
19	M	L	M	29
19	M	L	M	29
19	M	L	M	30
19	M	L	M	33
19	M	L	M	33
19	M	L	M	33
19	M	L	M	33
19	M	L	M	33
19	M	L	M	33
19	M	L	M	34
19	M	L	M	34
19	M	L	M	34
19	M	L	M	35
19	M	L	M	36
19	M	L	M	36
19	M	L	M	36
19	M	L	M	37
19	M	L	M	38
19	M	L	M	38
19	M	L	M	39
19	M	L	M	42
19	M	L	M	42
19	M	L	M	42
19	M	L	M	43
19	M	L	M	44
19	M	L	M	45
19	M	L	M	45
19	M	L	M	46
19	M	L	M	46
19	M	L	M	46
19	M	L	M	50
19	M	L	F	17
19	M	L	F	22
19	M	L	F	23
19	M	L	F	24
19	M	L	F	24
19	M	L	F	24
19	M	L	F	24
19	M	L	F	25
19	M	L	F	25
19	M	L	F	26
19	M	L	F	27
19	M	L	F	28
19	M	L	F	28
19	M	L	F	28
19	M	L	F	28
19	M	L	F	30
19	M	L	F	30
19	M	L	F	30
19	M	L	F	30
19	M	L	F	33
19	M	L	F	33
19	M	L	F	33
19	M	L	F	35
19	M	L	F	35
19	M	L	F	35
19	M	L	F	35
19	M	L	F	35
19	M	L	F	35
19	M	L	F	36
19	M	L	F	37
19	M	L	F	38
19	M	L	F	38
19	M	L	F	39
19	M	L	F	40
19	M	L	F	40
19	M	L	F	41
19	M	L	F	42
19	M	L	F	42
19	M	L	F	43
19	M	L	F	51
19	N	L	M	21
19	N	L	M	24
19	N	L	M	24
19	N	L	M	25
19	N	L	M	25
19	N	L	M	25
19	N	L	M	25
19	N	L	M	26
19	N	L	M	28
19	N	L	M	28
19	N	L	M	28
19	N	L	M	29
19	N	L	M	29
19	N	L	M	30
19	N	L	M	30
19	N	L	M	31
19	N	L	M	32
19	N	L	M	33
19	N	L	M	33
19	N	L	M	33
19	N	L	M	33
19	N	L	M	33
19	N	L	M	34
19	N	L	M	34
19	N	L	M	35
19	N	L	M	35
19	N	L	M	36
19	N	L	M	37
19	N	L	M	37
19	N	L	M	37
19	N	L	M	38
19	N	L	M	40
19	N	L	M	41
19	N	L	M	41
19	N	L	M	43
19	N	L	M	43
19	N	L	M	44
19	N	L	M	44
19	N	L	M	46
19	N	L	M	47
19	N	L	F	22
19	N	L	F	24
19	N	L	F	26
19	N	L	F	26
19	N	L	F	27
19	N	L	F	27
19	N	L	F	27
19	N	L	F	27
19	N	L	F	28
19	N	L	F	29
19	N	L	F	30
19	N	L	F	30
19	N	L	F	30
19	N	L	F	32
19	N	L	F	32
19	N	L	F	33
19	N	L	F	33
19	N	L	F	33
19	N	L	F	33
19	N	L	F	34
19	N	L	F	34
19	N	L	F	35
19	N	L	F	35
19	N	L	F	35
19	N	L	F	36
19	N	L	F	36
19	N	L	F	36
19	N	L	F	36
19	N	L	F	38
19	N	L	F	38
19	N	L	F	39
19	N	L	F	39
19	N	L	F	40
19	N	L	F	40
19	N	L	F	45
19	N	L	F	45
19	N	L	F	45
19	N	L	F	46
19	N	L	F	50
19	N	L	F	52
19	L	M	M	13
19	L	M	M	18
19	L	M	M	18
19	L	M	M	20
19	L	M	M	21
19	L	M	M	22
19	L	M	M	23
19	L	M	M	24
19	L	M	M	24
19	L	M	M	25
19	L	M	M	26
19	L	M	M	26
19	L	M	M	27
19	L	M	M	27
19	L	M	M	28
19	L	M	M	29
19	L	M	M	29
19	L	M	M	32
19	L	M	M	35
19	L	M	F	13
19	L	M	F	15
19	L	M	F	15
19	L	M	F	16
19	L	M	F	16
19	L	M	F	17
19	L	M	F	17
19	L	M	F	18
19	L	M	F	18
19	L	M	F	18
19	L	M	F	19
19	L	M	F	20
19	L	M	F	20
19	L	M	F	21
19	L	M	F	22
19	L	M	F	23
19	L	M	F	23
19	L	M	F	24
19	L	M	F	24
19	L	M	F	24
19	L	M	F	24
19	L	M	F	24
19	L	M	F	25
19	L	M	F	25
19	L	M	F	25
19	L	M	F	25
19	L	M	F	25
19	L	M	F	25
19	L	M	F	25
19	L	M	F	26
19	L	M	F	26
19	L	M	F	27
19	L	M	F	28
19	L	M	F	29
19	L	M	F	29
19	L	M	F	33
19	L	M	F	33
19	L	M	F	33
19	L	M	F	36
19	L	M	F	40
19	M	M	M	25
19	M	M	M	25
19	M	M	M	36
19	M	M	M	36
19	M	M	M	38
19	M	M	M	41
19	M	M	F	6
19	M	M	F	16
19	M	M	F	22
19	M	M	F	22
19	M	M	F	24
19	M	M	F	24
19	M	M	F	25
19	M	M	F	25
19	M	M	F	25
19	M	M	F	26
19	M	M	F	26
19	M	M	F	26
19	M	M	F	26
19	M	M	F	27
19	M	M	F	27
19	M	M	F	28
19	M	M	F	28
19	M	M	F	29
19	M	M	F	29
19	M	M	F	29
19	M	M	F	29
19	M	M	F	29
19	M	M	F	29
19	M	M	F	29
19	M	M	F	29
19	M	M	F	32
19	M	M	F	32
19	M	M	F	33
19	M	M	F	34
19	M	M	F	34
19	M	M	F	34
19	M	M	F	34
19	M	M	F	35
19	M	M	F	35
19	M	M	F	36
19	M	M	F	36
19	M	M	F	36
19	M	M	F	37
19	M	M	F	40
19	M	M	F	49
19	N	M	M	9
19	N	M	M	24
19	N	M	M	27
19	N	M	M	27
19	N	M	M	28
19	N	M	M	28
19	N	M	M	29
19	N	M	M	29
19	N	M	M	29
19	N	M	M	32
19	N	M	M	32
19	N	M	M	35
19	N	M	M	36
19	N	M	M	37
19	N	M	M	37
19	N	M	M	38
19	N	M	M	40
19	N	M	M	43
19	N	M	M	44
19	N	M	F	17
19	N	M	F	20
19	N	M	F	24
19	N	M	F	25
19	N	M	F	27
19	N	M	F	28
19	N	M	F	28
19	N	M	F	29
19	N	M	F	29
19	N	M	F	29
19	N	M	F	29
19	N	M	F	29
19	N	M	F	30
19	N	M	F	30
19	N	M	F	30
19	N	M	F	32
19	N	M	F	32
19	N	M	F	32
19	N	M	F	32
19	N	M	F	33
19	N	M	F	33
19	N	M	F	35
19	N	M	F	36
19	N	M	F	36
19	N	M	F	36
19	N	M	F	38
19	N	M	F	40
19	N	M	F	40
19	N	M	F	40
19	N	M	F	41
19	N	M	F	43
19	N	M	F	44
19	N	M	F	45
19	N	M	F	49
19	N	M	F	49
19	N	M	F	50
19	N	M	F	50
19	N	M	F	50
19	N	M	F	51
19	N	M	F	54
19	L	N	M	24
19	L	N	M	24
19	L	N	M	27
19	L	N	M	27
19	L	N	M	27
19	L	N	M	28
19	L	N	M	28
19	L	N	M	28
19	L	N	M	29
19	L	N	M	29
19	L	N	M	29
19	L	N	M	30
19	L	N	M	30
19	L	N	M	30
19	L	N	M	30
19	L	N	M	32
19	L	N	M	32
19	L	N	M	32
19	L	N	M	33
19	L	N	M	33
19	L	N	M	33
19	L	N	M	34
19	L	N	M	34
19	L	N	M	35
19	L	N	M	35
19	L	N	M	35
19	L	N	M	35
19	L	N	M	35
19	L	N	M	36
19	L	N	M	37
19	L	N	M	37
19	L	N	M	37
19	L	N	M	37
19	L	N	M	38
19	L	N	M	39
19	L	N	M	39
19	L	N	M	40
19	L	N	M	41
19	L	N	M	44
19	L	N	M	49
19	L	N	F	24
19	L	N	F	24
19	L	N	F	25
19	L	N	F	26
19	L	N	F	26
19	L	N	F	27
19	L	N	F	27
19	L	N	F	27
19	L	N	F	27
19	L	N	F	27
19	L	N	F	27
19	L	N	F	27
19	L	N	F	27
19	L	N	F	27
19	L	N	F	29
19	L	N	F	30
19	L	N	F	30
19	L	N	F	30
19	L	N	F	30
19	L	N	F	30
19	L	N	F	30
19	L	N	F	30
19	L	N	F	30
19	L	N	F	30
19	L	N	F	30
19	L	N	F	32
19	L	N	F	32
19	L	N	F	32
19	L	N	F	32
19	L	N	F	32
19	L	N	F	33
19	L	N	F	33
19	L	N	F	33
19	L	N	F	33
19	L	N	F	34
19	L	N	F	35
19	L	N	F	40
19	L	N	F	41
19	L	N	F	47
19	L	N	F	53
19	M	N	M	14
19	M	N	M	14
19	M	N	M	14
19	M	N	M	15
19	M	N	M	20
19	M	N	M	20
19	M	N	M	23
19	M	N	M	26
19	M	N	M	26
19	M	N	M	27
19	M	N	M	27
19	M	N	M	27
19	M	N	M	27
19	M	N	M	28
19	M	N	M	31
19	M	N	M	31
19	M	N	M	33
19	M	N	M	34
19	M	N	M	36
19	M	N	M	36
19	M	N	M	37
19	M	N	M	37
19	M	N	M	37
19	M	N	M	38
19	M	N	M	42
19	M	N	M	45
19	M	N	F	23
19	M	N	F	24
19	M	N	F	27
19	M	N	F	27
19	M	N	F	27
19	M	N	F	27
19	M	N	F	28
19	M	N	F	28
19	M	N	F	28
19	M	N	F	29
19	M	N	F	29
19	M	N	F	29
19	M	N	F	30
19	M	N	F	31
19	M	N	F	31
19	M	N	F	32
19	M	N	F	32
19	M	N	F	32
19	M	N	F	32
19	M	N	F	32
19	M	N	F	33
19	M	N	F	33
19	M	N	F	34
19	M	N	F	34
19	M	N	F	35
19	M	N	F	35
19	M	N	F	35
19	M	N	F	35
19	M	N	F	35
19	M	N	F	37
19	M	N	F	38
19	M	N	F	39
19	M	N	F	39
19	M	N	F	39
19	M	N	F	41
19	M	N	F	41
19	M	N	F	44
19	M	N	F	45
19	M	N	F	47
19	N	N	M	7
19	N	N	M	17
19	N	N	M	19
19	N	N	M	20
19	N	N	M	20
19	N	N	M	20
19	N	N	M	21
19	N	N	M	22
19	N	N	M	23
19	N	N	M	23
19	N	N	M	23
19	N	N	M	24
19	N	N	M	24
19	N	N	M	24
19	N	N	M	24
19	N	N	M	24
19	N	N	M	24
19	N	N	M	24
19	N	N	M	24
19	N	N	M	25
19	N	N	M	25
19	N	N	M	25
19	N	N	M	25
19	N	N	M	25
19	N	N	M	26
19	N	N	M	26
19	N	N	M	27
19	N	N	M	27
19	N	N	M	28
19	N	N	M	28
19	N	N	M	29
19	N	N	M	29
19	N	N	M	29
19	N	N	M	30
19	N	N	M	34
19	N	N	F	24
19	N	N	F	24
19	N	N	F	25
19	N	N	F	25
19	N	N	F	26
19	N	N	F	27
19	N	N	F	27
19	N	N	F	27
19	N	N	F	28
19	N	N	F	28
19	N	N	F	29
19	N	N	F	29
[truncated: 3,499 more rows]
