# Supplementary material for: Temperature-Specific and Sex-Specific Fitness Effects of Sympatric Mitochondrial and Mito-Nuclear Variation in Drosophila obscura
Source: Insects. 2022 Jan 28;13(2):139. doi: 10.3390/insects13020139 (PMC8880146; doi:10.3390/insects13020139)
Supplement: Supplementary file 1 [file insects-13-00139-s001.zip › raw data/developmental time.xlsx]

## Sheet: Sheet1
mtDNA	nuDNA	From replica	Temperature	Sex	Egg to adult developmental time (days)
A	A	2	15	F	26
A	A	2	15	F	26
A	A	2	15	F	26
A	A	2	15	F	26
A	A	2	15	F	27
A	A	2	15	M	27
A	A	2	15	M	27
A	A	2	15	M	27
A	A	2	15	M	27
A	A	2	15	F	28
A	A	2	15	F	30
A	A	2	15	M	30
A	A	4	15	F	25
A	A	4	15	F	25
A	A	4	15	F	26
A	A	4	15	F	26
A	A	4	15	F	26
A	A	4	15	F	26
A	A	4	15	F	26
A	A	4	15	M	26
A	A	4	15	M	26
A	A	4	15	M	26
A	A	4	15	M	26
A	A	4	15	F	27
A	A	4	15	M	27
A	A	4	15	M	28
A	A	7	15	F	26
A	A	7	15	F	26
A	A	7	15	F	26
A	A	7	15	F	26
A	A	7	15	F	26
A	A	7	15	F	26
A	A	7	15	M	26
A	A	7	15	M	26
A	A	7	15	M	26
A	A	7	15	M	26
A	A	7	15	M	26
A	A	7	15	M	26
A	A	7	15	M	27
A	A	7	15	M	27
A	A	7	15	M	27
A	A	7	15	M	27
A	A	7	15	M	27
A	A	7	15	F	28
A	A	8	15	F	25
A	A	8	15	F	26
A	A	8	15	F	26
A	A	8	15	F	26
A	A	8	15	F	26
A	A	8	15	F	26
A	A	8	15	M	26
A	A	8	15	M	26
A	A	8	15	M	26
A	A	8	15	M	26
A	A	8	15	M	28
A	A	13	15	F	26
A	A	13	15	F	26
A	A	13	15	F	26
A	A	13	15	F	26
A	A	13	15	M	26
A	A	13	15	M	26
A	A	13	15	M	26
A	A	13	15	M	26
A	A	13	15	M	26
A	A	13	15	M	26
A	A	13	15	F	27
A	A	13	15	F	27
A	A	13	15	M	27
A	A	13	15	M	27
A	A	21	15	F	25
A	A	21	15	F	25
A	A	21	15	F	25
A	A	21	15	F	26
A	A	21	15	F	26
A	A	21	15	F	26
A	A	21	15	F	26
A	A	21	15	F	26
A	A	21	15	M	26
A	A	21	15	M	26
A	A	21	15	M	26
A	A	21	15	M	26
A	A	21	15	M	26
A	A	21	15	M	27
A	A	23	15	F	25
A	A	23	15	F	25
A	A	23	15	F	26
A	A	23	15	F	26
A	A	23	15	F	26
A	A	23	15	M	26
A	A	23	15	M	26
A	A	23	15	M	26
A	A	23	15	F	27
A	A	23	15	F	27
A	A	23	15	F	27
A	A	23	15	M	27
A	A	23	15	M	27
A	A	24	15	F	25
A	A	24	15	F	25
A	A	24	15	F	25
A	A	24	15	M	25
A	A	24	15	F	26
A	A	24	15	M	26
A	A	24	15	M	26
A	A	24	15	M	26
A	A	24	15	M	27
A	A	27	15	F	25
A	A	27	15	F	26
A	A	27	15	F	26
A	A	27	15	F	26
A	A	27	15	F	26
A	A	27	15	M	26
A	A	27	15	M	26
A	A	27	15	M	26
A	A	27	15	M	26
A	A	27	15	M	26
A	A	27	15	M	26
A	A	27	15	F	27
A	A	27	15	M	27
A	A	27	15	M	27
A	A	27	15	M	27
A	A	27	15	M	27
A	A	27	15	M	27
A	A	29	15	F	25
A	A	29	15	F	25
A	A	29	15	F	25
A	A	29	15	F	25
A	A	29	15	F	26
A	A	29	15	F	26
A	A	29	15	F	26
A	A	29	15	M	26
A	A	29	15	M	26
A	A	29	15	M	26
A	A	29	15	M	27
A	A	29	15	M	27
A	A	29	15	M	27
A	A	29	15	F	28
B	A	2	15	F	25
B	A	2	15	M	25
B	A	2	15	M	25
B	A	2	15	F	26
B	A	2	15	F	26
B	A	2	15	F	26
B	A	2	15	M	26
B	A	2	15	M	26
B	A	2	15	F	27
B	A	2	15	F	27
B	A	2	15	F	27
B	A	2	15	F	27
B	A	2	15	F	27
B	A	2	15	M	27
B	A	2	15	F	28
B	A	5	15	F	25
B	A	5	15	M	25
B	A	5	15	F	26
B	A	5	15	F	26
B	A	5	15	F	26
B	A	5	15	F	26
B	A	5	15	F	26
B	A	5	15	M	26
B	A	5	15	M	26
B	A	5	15	M	26
B	A	5	15	M	26
B	A	5	15	M	26
B	A	5	15	F	29
B	A	6	15	F	24
B	A	6	15	F	25
B	A	6	15	F	25
B	A	6	15	F	25
B	A	6	15	F	25
B	A	6	15	F	25
B	A	6	15	M	25
B	A	6	15	M	25
B	A	6	15	F	26
B	A	6	15	F	26
B	A	6	15	F	26
B	A	6	15	F	26
B	A	6	15	M	26
B	A	6	15	F	27
B	A	6	15	F	27
B	A	6	15	M	27
B	A	8	15	F	24
B	A	8	15	M	24
B	A	8	15	F	25
B	A	8	15	F	25
B	A	8	15	F	25
B	A	8	15	F	25
B	A	8	15	M	25
B	A	8	15	F	26
B	A	8	15	F	26
B	A	8	15	F	26
B	A	8	15	M	26
B	A	8	15	M	26
B	A	8	15	M	26
B	A	8	15	M	26
B	A	8	15	F	28
B	A	8	15	F	28
B	A	11	15	F	25
B	A	11	15	F	25
B	A	11	15	F	25
B	A	11	15	M	25
B	A	11	15	F	26
B	A	11	15	F	26
B	A	11	15	F	26
B	A	11	15	F	26
B	A	11	15	F	26
B	A	11	15	M	26
B	A	11	15	M	26
B	A	11	15	M	26
B	A	11	15	F	27
B	A	11	15	M	27
B	A	11	15	M	27
B	A	11	15	F	28
B	A	16	15	F	24
B	A	16	15	F	24
B	A	16	15	M	24
B	A	16	15	F	25
B	A	16	15	F	25
B	A	16	15	F	25
B	A	16	15	F	25
B	A	16	15	M	25
B	A	16	15	M	25
B	A	16	15	M	25
B	A	16	15	M	25
B	A	16	15	M	25
B	A	16	15	M	25
B	A	16	15	F	26
B	A	16	15	M	26
B	A	16	15	M	26
B	A	21	15	F	24
B	A	21	15	F	25
B	A	21	15	F	25
B	A	21	15	F	25
B	A	21	15	F	25
B	A	21	15	F	25
B	A	21	15	F	25
B	A	21	15	F	25
B	A	21	15	M	25
B	A	21	15	M	25
B	A	21	15	M	25
B	A	21	15	M	25
B	A	21	15	M	25
B	A	21	15	F	26
B	A	21	15	M	26
B	A	21	15	F	27
B	A	23	15	F	24
B	A	23	15	M	24
B	A	23	15	F	25
B	A	23	15	F	25
B	A	23	15	F	25
B	A	23	15	F	25
B	A	23	15	M	25
B	A	23	15	M	25
B	A	23	15	M	25
B	A	23	15	M	26
B	A	25	15	F	25
B	A	25	15	F	25
B	A	25	15	M	25
B	A	25	15	M	25
B	A	25	15	M	26
B	A	25	15	M	26
B	A	25	15	M	26
B	A	29	15	M	24
B	A	29	15	F	25
B	A	29	15	F	25
B	A	29	15	F	25
B	A	29	15	M	25
B	A	29	15	M	25
B	A	29	15	M	26
B	A	29	15	M	26
B	A	29	15	M	26
B	A	29	15	M	27
C	A	1	15	M	24
C	A	1	15	F	25
C	A	1	15	F	25
C	A	1	15	F	25
C	A	1	15	M	25
C	A	1	15	M	25
C	A	1	15	M	25
C	A	1	15	M	25
C	A	1	15	F	27
C	A	1	15	M	27
C	A	3	15	F	24
C	A	3	15	F	25
C	A	3	15	F	25
C	A	3	15	F	25
C	A	3	15	F	25
C	A	3	15	M	25
C	A	3	15	M	25
C	A	3	15	M	25
C	A	3	15	F	26
C	A	3	15	F	26
C	A	3	15	M	26
C	A	3	15	M	26
C	A	7	15	F	23
C	A	7	15	F	24
C	A	7	15	F	24
C	A	7	15	F	24
C	A	7	15	F	24
C	A	7	15	M	24
C	A	7	15	F	25
C	A	7	15	F	25
C	A	7	15	F	25
C	A	7	15	M	25
C	A	7	15	M	25
C	A	7	15	M	25
C	A	7	15	F	26
C	A	7	15	F	28
C	A	12	15	F	24
C	A	12	15	F	24
C	A	12	15	F	24
C	A	12	15	M	24
C	A	12	15	M	25
C	A	12	15	M	26
C	A	14	15	F	23
C	A	14	15	F	23
C	A	14	15	F	23
C	A	14	15	F	24
C	A	14	15	F	24
C	A	14	15	M	24
C	A	14	15	M	24
C	A	14	15	M	24
C	A	14	15	F	25
C	A	14	15	M	25
C	A	14	15	F	26
C	A	14	15	M	26
C	A	16	15	F	24
C	A	16	15	F	24
C	A	16	15	F	24
C	A	16	15	M	24
C	A	16	15	M	24
C	A	16	15	M	24
C	A	16	15	F	25
C	A	16	15	F	25
C	A	16	15	F	25
C	A	16	15	M	25
C	A	16	15	M	25
C	A	16	15	M	25
C	A	16	15	M	26
C	A	16	15	M	27
C	A	16	15	F	28
C	A	20	15	M	23
C	A	20	15	F	24
C	A	20	15	F	24
C	A	20	15	F	24
C	A	20	15	F	24
C	A	20	15	M	24
C	A	20	15	F	25
C	A	20	15	F	25
C	A	20	15	F	25
C	A	20	15	F	25
C	A	20	15	F	25
C	A	20	15	M	25
C	A	20	15	M	25
C	A	20	15	F	27
C	A	20	15	M	28
C	A	20	15	M	28
C	A	21	15	F	23
C	A	21	15	F	23
C	A	21	15	F	23
C	A	21	15	F	24
C	A	21	15	F	24
C	A	21	15	M	24
C	A	21	15	F	25
C	A	21	15	F	25
C	A	22	15	F	23
C	A	22	15	F	23
C	A	22	15	F	24
C	A	22	15	M	24
C	A	22	15	M	24
C	A	22	15	M	24
C	A	22	15	M	24
C	A	22	15	F	25
C	A	22	15	F	25
C	A	22	15	M	25
C	A	22	15	M	25
C	A	28	15	F	24
C	A	28	15	F	24
C	A	28	15	M	24
C	A	28	15	M	24
C	A	28	15	F	25
C	A	28	15	F	25
C	A	28	15	F	25
C	A	28	15	F	25
C	A	28	15	F	25
C	A	28	15	F	26
C	A	28	15	F	26
C	A	28	15	F	26
C	A	28	15	M	26
A	B	3	15	F	26
A	B	3	15	F	26
A	B	3	15	F	26
A	B	3	15	F	26
A	B	3	15	F	26
A	B	3	15	F	26
A	B	3	15	F	26
A	B	3	15	F	26
A	B	3	15	M	26
A	B	3	15	M	26
A	B	3	15	M	26
A	B	3	15	M	26
A	B	3	15	M	26
A	B	3	15	M	26
A	B	3	15	M	26
A	B	3	15	F	27
A	B	10	15	F	25
A	B	10	15	F	25
A	B	10	15	F	25
A	B	10	15	M	25
A	B	10	15	M	25
A	B	10	15	F	26
A	B	10	15	F	26
A	B	10	15	F	26
A	B	10	15	F	26
A	B	10	15	F	26
A	B	10	15	M	26
A	B	10	15	M	26
A	B	10	15	M	26
A	B	10	15	M	26
A	B	10	15	M	26
A	B	10	15	M	26
A	B	11	15	F	25
A	B	11	15	F	25
A	B	11	15	F	25
A	B	11	15	M	25
A	B	11	15	M	25
A	B	11	15	M	25
A	B	11	15	F	26
A	B	11	15	F	26
A	B	11	15	F	26
A	B	11	15	M	26
A	B	11	15	M	26
A	B	11	15	F	27
A	B	11	15	F	27
A	B	11	15	M	27
A	B	12	15	F	25
A	B	12	15	F	25
A	B	12	15	F	25
A	B	12	15	F	25
A	B	12	15	F	25
A	B	12	15	M	25
A	B	12	15	M	25
A	B	12	15	F	26
A	B	12	15	F	26
A	B	12	15	F	26
A	B	12	15	F	26
A	B	12	15	M	26
A	B	12	15	M	27
A	B	12	15	M	27
A	B	15	15	F	25
A	B	15	15	F	25
A	B	15	15	F	25
A	B	15	15	M	25
A	B	15	15	M	25
A	B	15	15	M	25
A	B	15	15	F	26
A	B	15	15	F	26
A	B	15	15	F	26
A	B	15	15	M	26
A	B	15	15	M	26
A	B	15	15	M	26
A	B	15	15	M	26
A	B	15	15	F	27
A	B	16	15	F	24
A	B	16	15	M	24
A	B	16	15	F	25
A	B	16	15	M	25
A	B	16	15	M	25
A	B	16	15	M	25
A	B	16	15	M	26
A	B	16	15	M	27
A	B	17	15	F	24
A	B	17	15	M	25
A	B	17	15	F	26
A	B	17	15	F	26
A	B	17	15	F	26
A	B	17	15	F	27
A	B	17	15	M	27
A	B	17	15	M	30
A	B	18	15	F	25
A	B	18	15	F	25
A	B	18	15	M	25
A	B	18	15	F	26
A	B	18	15	F	26
A	B	18	15	M	26
A	B	18	15	M	26
A	B	18	15	F	29
A	B	28	15	F	24
A	B	28	15	M	24
A	B	28	15	F	25
A	B	28	15	F	25
A	B	28	15	F	25
A	B	28	15	F	25
A	B	28	15	M	25
A	B	28	15	M	25
A	B	28	15	F	26
A	B	28	15	M	26
A	B	28	15	M	26
A	B	30	15	F	25
A	B	30	15	M	25
A	B	30	15	M	25
A	B	30	15	F	26
A	B	30	15	F	26
A	B	30	15	F	26
B	B	1	15	F	26
B	B	1	15	F	26
B	B	1	15	F	26
B	B	1	15	F	26
B	B	1	15	F	26
B	B	1	15	M	26
B	B	1	15	M	26
B	B	1	15	M	26
B	B	1	15	M	26
B	B	1	15	M	29
B	B	1	15	M	31
B	B	3	15	F	26
B	B	3	15	F	27
B	B	3	15	F	27
B	B	3	15	M	27
B	B	3	15	M	27
B	B	3	15	M	27
B	B	3	15	F	28
B	B	3	15	F	28
B	B	3	15	F	28
B	B	3	15	M	28
B	B	6	15	F	27
B	B	6	15	F	27
B	B	6	15	F	27
B	B	6	15	F	27
B	B	6	15	F	27
B	B	6	15	F	27
B	B	6	15	F	27
B	B	6	15	M	27
B	B	6	15	M	27
B	B	6	15	M	27
B	B	6	15	M	27
B	B	6	15	M	27
B	B	6	15	M	28
B	B	6	15	M	29
B	B	7	15	F	27
B	B	7	15	F	27
B	B	7	15	F	27
B	B	7	15	F	27
B	B	7	15	F	27
B	B	7	15	F	27
B	B	7	15	F	27
B	B	7	15	F	27
B	B	7	15	M	27
B	B	7	15	M	27
B	B	7	15	M	27
B	B	7	15	M	27
B	B	7	15	M	28
B	B	12	15	F	26
B	B	12	15	F	27
B	B	12	15	F	27
B	B	12	15	F	27
B	B	12	15	M	27
B	B	12	15	M	27
B	B	12	15	M	27
B	B	12	15	M	27
B	B	12	15	M	27
B	B	12	15	M	27
B	B	16	15	F	25
B	B	16	15	F	25
B	B	16	15	F	26
B	B	16	15	F	26
B	B	16	15	F	26
B	B	16	15	F	26
B	B	16	15	M	26
B	B	16	15	M	26
B	B	16	15	M	26
B	B	16	15	M	26
B	B	16	15	M	27
B	B	22	15	F	25
B	B	22	15	F	26
B	B	22	15	M	26
B	B	22	15	M	26
B	B	22	15	M	26
B	B	22	15	F	27
B	B	22	15	M	28
B	B	22	15	M	30
B	B	23	15	F	25
B	B	23	15	M	25
B	B	23	15	F	26
B	B	23	15	F	26
B	B	23	15	F	26
B	B	23	15	F	26
B	B	23	15	F	26
B	B	23	15	F	26
B	B	23	15	M	26
B	B	23	15	M	26
B	B	23	15	M	26
B	B	23	15	M	27
B	B	23	15	F	28
B	B	25	15	F	24
B	B	25	15	M	24
B	B	25	15	M	25
B	B	25	15	M	25
B	B	25	15	M	25
B	B	25	15	F	26
B	B	25	15	F	26
B	B	25	15	F	26
B	B	25	15	M	26
B	B	25	15	M	26
B	B	25	15	M	26
B	B	25	15	F	27
B	B	25	15	F	27
B	B	25	15	F	27
B	B	30	15	F	24
B	B	30	15	F	24
B	B	30	15	F	25
B	B	30	15	F	26
B	B	30	15	F	26
B	B	30	15	F	26
B	B	30	15	F	26
B	B	30	15	F	26
B	B	30	15	M	26
B	B	30	15	M	26
B	B	30	15	M	26
C	B	1	15	F	27
C	B	1	15	F	27
C	B	1	15	F	27
C	B	1	15	F	27
C	B	1	15	F	27
C	B	1	15	M	27
C	B	1	15	M	27
C	B	1	15	M	27
C	B	1	15	M	27
C	B	1	15	F	28
C	B	1	15	F	28
C	B	1	15	F	28
C	B	1	15	F	28
C	B	1	15	F	28
C	B	1	15	F	28
C	B	3	15	F	27
C	B	3	15	F	27
C	B	3	15	F	27
C	B	3	15	F	27
C	B	3	15	F	27
C	B	3	15	F	27
C	B	3	15	F	27
C	B	3	15	F	27
C	B	3	15	M	27
C	B	3	15	M	27
C	B	3	15	M	27
C	B	3	15	M	27
C	B	3	15	F	28
C	B	3	15	M	28
C	B	3	15	M	28
C	B	7	15	F	26
C	B	7	15	F	27
C	B	7	15	F	27
C	B	7	15	F	27
C	B	7	15	F	27
C	B	7	15	M	27
C	B	7	15	F	28
C	B	7	15	M	28
C	B	7	15	M	28
C	B	7	15	M	28
C	B	8	15	F	26
C	B	8	15	F	27
C	B	8	15	F	27
C	B	8	15	M	27
C	B	8	15	M	27
C	B	8	15	M	27
C	B	8	15	F	28
C	B	8	15	F	28
C	B	8	15	M	28
C	B	8	15	M	28
C	B	8	15	M	28
C	B	8	15	M	29
C	B	8	15	M	29
C	B	11	15	M	25
C	B	11	15	F	26
C	B	11	15	M	26
C	B	11	15	F	27
C	B	11	15	F	27
C	B	11	15	M	27
C	B	11	15	M	27
C	B	11	15	F	28
C	B	11	15	F	28
C	B	11	15	M	28
C	B	11	15	M	28
C	B	19	15	F	26
C	B	19	15	F	26
C	B	19	15	M	26
C	B	19	15	F	27
C	B	19	15	F	27
C	B	19	15	F	27
C	B	19	15	M	27
C	B	19	15	M	27
C	B	19	15	F	28
C	B	19	15	M	28
C	B	19	15	M	28
C	B	20	15	F	26
C	B	20	15	F	26
C	B	20	15	M	26
C	B	20	15	M	26
C	B	20	15	M	26
C	B	20	15	M	26
C	B	20	15	M	26
C	B	20	15	F	27
C	B	20	15	F	27
C	B	20	15	F	27
C	B	20	15	F	27
C	B	20	15	M	27
C	B	20	15	M	27
C	B	22	15	F	26
C	B	22	15	F	26
C	B	22	15	F	26
C	B	22	15	F	26
C	B	22	15	M	26
C	B	22	15	M	26
C	B	22	15	F	27
C	B	22	15	F	27
C	B	22	15	F	27
C	B	22	15	M	27
C	B	22	15	M	27
C	B	25	15	F	26
C	B	25	15	F	26
C	B	25	15	F	26
C	B	25	15	F	26
C	B	25	15	M	26
C	B	25	15	M	26
C	B	25	15	F	27
C	B	25	15	F	27
C	B	25	15	M	27
C	B	25	15	M	27
C	B	25	15	M	27
C	B	25	15	M	27
C	B	25	15	M	28
C	B	25	15	M	28
C	B	27	15	M	25
C	B	27	15	M	26
C	B	27	15	F	27
C	B	27	15	F	27
C	B	27	15	F	27
C	B	27	15	F	27
C	B	27	15	F	27
C	B	27	15	F	27
C	B	27	15	M	27
C	B	27	15	M	27
C	B	27	15	M	27
C	B	27	15	M	27
C	B	27	15	M	27
C	B	27	15	F	28
C	B	27	15	F	28
C	B	27	15	F	30
C	B	27	15	M	30
A	C	1	15	F	26
A	C	1	15	F	26
A	C	1	15	F	26
A	C	1	15	F	26
A	C	1	15	F	26
A	C	1	15	F	26
A	C	1	15	F	26
A	C	1	15	M	26
A	C	1	15	M	26
A	C	1	15	M	26
A	C	1	15	M	26
A	C	1	15	M	26
A	C	1	15	M	26
A	C	1	15	M	26
A	C	1	15	M	26
A	C	1	15	M	26
A	C	1	15	F	27
A	C	2	15	F	25
A	C	2	15	F	26
A	C	2	15	F	26
A	C	2	15	M	26
A	C	2	15	M	26
A	C	2	15	M	26
A	C	2	15	M	26
A	C	2	15	M	26
A	C	2	15	M	26
A	C	2	15	F	27
A	C	2	15	F	27
A	C	2	15	M	27
A	C	2	15	M	27
A	C	2	15	M	27
A	C	2	15	M	27
A	C	2	15	F	29
A	C	7	15	F	25
A	C	7	15	F	25
A	C	7	15	M	25
A	C	7	15	F	26
A	C	7	15	F	26
A	C	7	15	F	26
A	C	7	15	F	26
A	C	7	15	F	26
A	C	7	15	F	26
A	C	7	15	M	27
A	C	7	15	M	27
A	C	7	15	F	28
A	C	7	15	M	28
A	C	10	15	F	25
A	C	10	15	M	25
A	C	10	15	F	26
A	C	10	15	F	26
A	C	10	15	F	26
A	C	10	15	M	26
A	C	10	15	M	26
A	C	10	15	M	26
A	C	10	15	M	26
A	C	10	15	F	27
A	C	10	15	M	27
A	C	10	15	M	27
A	C	10	15	M	27
A	C	10	15	F	28
A	C	10	15	M	28
A	C	13	15	F	25
A	C	13	15	F	25
A	C	13	15	F	25
A	C	13	15	F	25
A	C	13	15	F	26
A	C	13	15	F	26
A	C	13	15	F	26
A	C	13	15	M	26
A	C	13	15	M	26
A	C	13	15	M	26
A	C	13	15	M	26
A	C	13	15	M	26
A	C	13	15	F	27
A	C	13	15	M	27
A	C	13	15	M	28
A	C	19	15	F	25
A	C	19	15	F	25
A	C	19	15	F	25
A	C	19	15	F	25
A	C	19	15	M	25
A	C	19	15	F	26
A	C	19	15	F	26
A	C	19	15	M	26
A	C	19	15	M	26
A	C	19	15	M	26
A	C	19	15	M	26
A	C	19	15	M	26
A	C	19	15	M	27
A	C	19	15	F	28
A	C	19	15	F	29
A	C	20	15	F	25
A	C	20	15	F	25
A	C	20	15	F	25
A	C	20	15	F	25
A	C	20	15	F	25
A	C	20	15	F	25
A	C	20	15	F	25
A	C	20	15	M	25
A	C	20	15	M	25
A	C	20	15	M	25
A	C	20	15	M	25
A	C	20	15	M	25
A	C	20	15	F	26
A	C	20	15	M	26
A	C	20	15	F	27
A	C	20	15	M	28
A	C	22	15	F	25
A	C	22	15	M	25
A	C	22	15	M	25
A	C	22	15	M	25
A	C	22	15	F	26
A	C	22	15	F	26
A	C	22	15	F	26
A	C	22	15	F	26
A	C	22	15	F	26
A	C	22	15	M	26
A	C	22	15	M	26
A	C	22	15	M	26
A	C	22	15	M	26
A	C	22	15	M	26
A	C	22	15	F	27
A	C	22	15	M	27
A	C	22	15	M	27
A	C	25	15	F	25
A	C	25	15	F	25
A	C	25	15	M	25
A	C	25	15	M	25
A	C	25	15	M	25
A	C	25	15	M	25
A	C	25	15	F	26
A	C	25	15	F	26
A	C	25	15	F	26
A	C	25	15	F	26
A	C	25	15	M	26
A	C	25	15	M	26
A	C	25	15	M	26
A	C	25	15	M	26
A	C	25	15	M	26
A	C	25	15	M	27
A	C	25	15	M	27
A	C	27	15	F	25
A	C	27	15	F	26
A	C	27	15	F	26
A	C	27	15	F	26
A	C	27	15	F	26
A	C	27	15	M	26
A	C	27	15	F	27
A	C	27	15	M	27
A	C	27	15	M	27
A	C	27	15	M	27
A	C	27	15	F	28
A	C	27	15	F	28
A	C	27	15	M	29
B	C	2	15	F	25
B	C	2	15	F	25
B	C	2	15	F	25
B	C	2	15	M	25
B	C	2	15	F	26
B	C	2	15	F	26
B	C	2	15	F	26
B	C	2	15	F	26
B	C	2	15	M	26
B	C	2	15	M	26
B	C	2	15	F	27
B	C	2	15	F	27
B	C	2	15	M	27
B	C	2	15	M	27
B	C	2	15	M	27
B	C	2	15	M	27
B	C	2	15	M	27
B	C	2	15	M	27
B	C	5	15	F	25
B	C	5	15	F	25
B	C	5	15	F	25
B	C	5	15	M	25
B	C	5	15	M	25
B	C	5	15	F	26
B	C	5	15	F	26
B	C	5	15	F	26
B	C	5	15	F	26
B	C	5	15	F	26
B	C	5	15	M	26
B	C	5	15	M	27
B	C	5	15	M	27
B	C	5	15	M	27
B	C	5	15	M	27
B	C	5	15	F	28
B	C	5	15	M	28
B	C	5	15	M	32
B	C	10	15	F	25
B	C	10	15	F	26
B	C	10	15	F	26
B	C	10	15	F	26
B	C	10	15	F	26
B	C	10	15	F	26
B	C	10	15	M	26
B	C	10	15	M	26
B	C	10	15	M	26
B	C	10	15	M	26
B	C	10	15	M	26
B	C	10	15	M	26
B	C	10	15	M	26
B	C	10	15	M	26
B	C	10	15	M	26
B	C	10	15	M	26
B	C	10	15	M	27
B	C	10	15	M	28
B	C	11	15	F	25
B	C	11	15	F	26
B	C	11	15	F	26
B	C	11	15	F	26
B	C	11	15	F	26
B	C	11	15	F	26
B	C	11	15	F	26
B	C	11	15	F	26
B	C	11	15	M	26
B	C	11	15	M	26
B	C	11	15	M	26
B	C	11	15	M	26
B	C	11	15	M	26
B	C	11	15	M	26
B	C	11	15	F	27
B	C	11	15	M	27
B	C	11	15	M	27
B	C	11	15	M	27
B	C	13	15	M	24
B	C	13	15	F	25
B	C	13	15	F	25
B	C	13	15	M	25
B	C	13	15	F	26
B	C	13	15	F	26
B	C	13	15	F	26
B	C	13	15	M	26
B	C	13	15	M	26
B	C	13	15	M	26
B	C	13	15	M	26
B	C	13	15	M	26
B	C	13	15	M	27
B	C	13	15	M	27
B	C	18	15	F	24
B	C	18	15	F	24
B	C	18	15	F	24
B	C	18	15	F	24
B	C	18	15	F	25
B	C	18	15	F	25
B	C	18	15	F	25
B	C	18	15	M	25
B	C	18	15	M	25
B	C	18	15	M	25
B	C	18	15	M	25
B	C	18	15	M	25
B	C	18	15	M	25
B	C	18	15	M	25
B	C	18	15	M	25
B	C	19	15	F	25
B	C	19	15	F	25
B	C	19	15	F	25
B	C	19	15	F	25
B	C	19	15	M	25
B	C	19	15	M	25
B	C	19	15	F	26
B	C	19	15	F	26
B	C	19	15	F	26
B	C	19	15	F	26
B	C	19	15	F	26
B	C	19	15	M	26
B	C	19	15	M	26
B	C	19	15	M	26
B	C	19	15	M	26
B	C	19	15	M	26
B	C	19	15	M	26
B	C	19	15	F	27
B	C	19	15	M	27
B	C	19	15	F	28
B	C	26	15	F	24
B	C	26	15	F	25
B	C	26	15	F	25
B	C	26	15	F	26
B	C	26	15	F	26
B	C	26	15	M	26
B	C	26	15	M	26
B	C	26	15	F	27
B	C	26	15	M	27
B	C	26	15	M	27
B	C	26	15	M	27
B	C	26	15	F	28
B	C	27	15	F	25
B	C	27	15	F	25
B	C	27	15	F	25
B	C	27	15	F	25
B	C	27	15	M	25
B	C	27	15	M	25
B	C	27	15	M	25
B	C	27	15	F	26
B	C	27	15	F	26
B	C	27	15	F	26
B	C	27	15	F	26
B	C	27	15	M	26
B	C	27	15	M	26
B	C	27	15	M	26
B	C	27	15	M	26
B	C	29	15	F	25
B	C	29	15	F	25
B	C	29	15	F	25
B	C	29	15	M	25
B	C	29	15	M	25
B	C	29	15	F	26
B	C	29	15	F	26
B	C	29	15	F	26
B	C	29	15	F	26
B	C	29	15	M	26
B	C	29	15	M	26
B	C	29	15	M	26
B	C	29	15	M	26
B	C	29	15	M	26
B	C	29	15	M	27
B	C	29	15	F	28
C	C	1	15	F	24
C	C	1	15	F	25
C	C	1	15	F	25
C	C	1	15	F	25
C	C	1	15	F	25
C	C	1	15	M	25
C	C	1	15	M	25
C	C	1	15	M	25
C	C	1	15	F	26
C	C	1	15	F	26
C	C	1	15	F	26
C	C	1	15	F	26
C	C	1	15	F	26
C	C	1	15	F	26
C	C	1	15	M	26
C	C	1	15	M	26
C	C	1	15	M	26
C	C	1	15	M	26
C	C	1	15	M	26
C	C	6	15	F	25
C	C	6	15	F	25
C	C	6	15	F	25
C	C	6	15	M	25
C	C	6	15	M	25
C	C	6	15	M	25
C	C	6	15	M	25
C	C	6	15	F	26
C	C	6	15	F	26
C	C	6	15	F	26
C	C	6	15	F	26
C	C	6	15	M	26
C	C	6	15	M	26
C	C	6	15	M	26
C	C	6	15	M	26
C	C	6	15	M	27
C	C	6	15	F	28
C	C	8	15	F	25
C	C	8	15	F	25
C	C	8	15	F	25
C	C	8	15	F	25
C	C	8	15	F	25
C	C	8	15	F	25
C	C	8	15	M	25
C	C	8	15	M	25
C	C	8	15	M	25
C	C	8	15	F	26
C	C	8	15	F	26
C	C	8	15	F	26
C	C	8	15	F	26
C	C	8	15	F	26
C	C	8	15	F	26
C	C	8	15	M	26
C	C	8	15	M	26
C	C	8	15	M	26
C	C	8	15	M	26
C	C	8	15	M	27
C	C	11	15	F	24
C	C	11	15	F	25
C	C	11	15	F	25
C	C	11	15	F	25
C	C	11	15	F	25
C	C	11	15	F	25
C	C	11	15	M	25
C	C	11	15	M	25
C	C	11	15	M	25
C	C	11	15	F	26
C	C	11	15	F	26
C	C	11	15	F	26
C	C	11	15	M	26
C	C	11	15	M	26
C	C	11	15	M	26
C	C	11	15	M	26
C	C	11	15	M	26
C	C	11	15	M	26
C	C	11	15	F	27
C	C	11	15	M	27
C	C	13	15	F	25
C	C	13	15	F	25
C	C	13	15	F	25
C	C	13	15	F	25
C	C	13	15	F	25
C	C	13	15	M	25
C	C	13	15	M	25
C	C	13	15	F	26
C	C	13	15	F	26
C	C	13	15	F	26
C	C	13	15	F	26
C	C	13	15	F	26
C	C	13	15	M	26
C	C	13	15	M	26
C	C	13	15	M	26
C	C	13	15	F	27
C	C	13	15	F	27
C	C	17	15	F	24
C	C	17	15	F	24
C	C	17	15	M	24
C	C	17	15	F	25
C	C	17	15	F	25
C	C	17	15	F	25
C	C	17	15	F	25
C	C	17	15	F	25
C	C	17	15	F	25
C	C	17	15	M	25
C	C	17	15	M	25
C	C	17	15	M	25
C	C	17	15	M	25
C	C	17	15	M	25
C	C	17	15	M	25
C	C	17	15	M	25
C	C	17	15	M	25
C	C	18	15	F	24
C	C	18	15	F	24
C	C	18	15	M	24
C	C	18	15	F	25
C	C	18	15	F	25
C	C	18	15	F	25
C	C	18	15	F	25
C	C	18	15	M	25
C	C	18	15	M	25
C	C	18	15	M	25
C	C	18	15	M	25
C	C	18	15	M	25
C	C	18	15	M	25
C	C	18	15	M	25
C	C	18	15	M	26
C	C	22	15	F	24
C	C	22	15	F	24
C	C	22	15	M	24
C	C	22	15	F	25
C	C	22	15	F	25
C	C	22	15	F	25
C	C	22	15	F	25
C	C	22	15	F	25
C	C	22	15	F	25
C	C	22	15	F	25
C	C	22	15	F	25
C	C	22	15	M	25
C	C	22	15	M	25
C	C	22	15	M	25
C	C	22	15	M	26
C	C	22	15	M	26
C	C	23	15	M	24
C	C	23	15	F	25
C	C	23	15	F	25
C	C	23	15	F	25
C	C	23	15	F	25
C	C	23	15	F	25
C	C	23	15	F	25
C	C	23	15	F	25
C	C	23	15	F	25
C	C	23	15	M	25
C	C	23	15	M	25
C	C	23	15	M	25
C	C	23	15	M	25
C	C	23	15	M	25
C	C	23	15	F	26
C	C	23	15	F	26
C	C	23	15	F	26
C	C	23	15	M	26
C	C	23	15	M	26
C	C	27	15	F	25
C	C	27	15	F	25
C	C	27	15	F	25
C	C	27	15	F	25
C	C	27	15	F	25
C	C	27	15	F	25
C	C	27	15	M	25
C	C	27	15	M	25
C	C	27	15	M	25
C	C	27	15	F	26
C	C	27	15	F	26
C	C	27	15	F	26
C	C	27	15	F	26
C	C	27	15	F	26
C	C	27	15	M	26
C	C	27	15	M	26
C	C	27	15	M	26
D	D	5	15	F	25
D	D	5	15	F	25
D	D	5	15	F	25
D	D	5	15	F	25
D	D	5	15	M	25
D	D	5	15	M	25
D	D	5	15	M	25
D	D	5	15	M	25
D	D	5	15	F	26
D	D	5	15	F	26
D	D	5	15	F	26
D	D	5	15	M	26
D	D	5	15	M	26
D	D	5	15	F	28
D	D	5	15	F	28
D	D	5	15	M	28
D	D	5	15	F	32
D	D	6	15	F	24
D	D	6	15	F	24
D	D	6	15	M	24
D	D	6	15	M	24
D	D	6	15	M	24
D	D	6	15	M	24
D	D	6	15	M	24
D	D	6	15	M	25
D	D	6	15	M	25
D	D	6	15	M	25
D	D	6	15	M	26
D	D	6	15	F	28
D	D	6	15	F	30
D	D	13	15	F	25
D	D	13	15	F	25
D	D	13	15	F	25
D	D	13	15	M	25
D	D	13	15	M	25
D	D	13	15	M	25
D	D	13	15	M	25
D	D	13	15	M	25
D	D	13	15	F	26
D	D	13	15	M	26
D	D	13	15	M	26
D	D	13	15	M	26
D	D	13	15	M	27
D	D	14	15	M	23
D	D	14	15	F	24
D	D	14	15	F	24
D	D	14	15	M	24
D	D	14	15	F	25
D	D	14	15	F	25
D	D	14	15	M	25
D	D	14	15	M	25
D	D	14	15	F	26
D	D	14	15	F	28
D	D	14	15	F	28
D	D	14	15	M	28
D	D	14	15	M	29
D	D	15	15	F	24
D	D	15	15	F	24
D	D	15	15	F	24
D	D	15	15	M	24
D	D	15	15	M	25
D	D	15	15	M	25
D	D	15	15	M	25
D	D	15	15	F	26
D	D	15	15	F	27
D	D	15	15	M	27
D	D	15	15	M	27
D	D	17	15	F	24
D	D	17	15	M	24
D	D	17	15	M	24
D	D	17	15	F	25
D	D	17	15	F	25
D	D	17	15	M	25
D	D	17	15	M	25
D	D	17	15	M	25
D	D	17	15	F	26
D	D	17	15	M	26
D	D	24	15	F	24
D	D	24	15	F	25
D	D	24	15	F	25
D	D	24	15	F	25
D	D	24	15	M	25
D	D	24	15	M	25
D	D	24	15	M	25
D	D	24	15	M	26
D	D	24	15	M	27
D	D	24	15	F	28
D	D	24	15	M	28
D	D	26	15	M	25
D	D	26	15	M	25
D	D	26	15	F	26
D	D	26	15	F	26
D	D	26	15	F	26
D	D	26	15	F	26
D	D	26	15	M	26
D	D	26	15	M	26
D	D	26	15	M	27
D	D	26	15	M	27
D	D	26	15	M	27
D	D	26	15	M	28
D	D	26	15	M	30
D	D	28	15	F	25
D	D	28	15	F	25
D	D	28	15	M	25
D	D	28	15	M	25
D	D	28	15	F	26
D	D	28	15	F	26
D	D	28	15	M	26
D	D	28	15	M	26
D	D	28	15	F	27
D	D	28	15	M	27
D	D	28	15	F	28
D	D	28	15	M	28
D	D	28	15	M	29
D	D	29	15	M	24
D	D	29	15	F	25
D	D	29	15	F	25
D	D	29	15	F	25
D	D	29	15	M	25
D	D	29	15	M	25
D	D	29	15	M	25
D	D	29	15	F	26
D	D	29	15	F	26
D	D	29	15	F	26
D	D	29	15	M	26
D	D	29	15	M	26
D	D	29	15	F	27
D	D	29	15	M	27
D	D	29	15	M	27
D	D	29	15	F	29
E	D	3	15	F	25
E	D	3	15	F	25
E	D	3	15	M	25
E	D	3	15	M	25
E	D	3	15	F	26
E	D	3	15	F	26
E	D	3	15	F	26
E	D	3	15	M	26
E	D	3	15	M	26
E	D	3	15	M	26
E	D	3	15	M	26
E	D	3	15	M	26
E	D	3	15	M	27
E	D	4	15	F	26
E	D	4	15	M	26
E	D	4	15	M	26
E	D	4	15	M	26
E	D	4	15	M	26
E	D	4	15	F	27
E	D	4	15	M	27
E	D	7	15	F	25
E	D	7	15	F	25
E	D	7	15	F	25
E	D	7	15	M	25
E	D	7	15	M	25
E	D	7	15	F	26
E	D	7	15	F	26
E	D	7	15	F	26
E	D	7	15	M	26
E	D	7	15	M	26
E	D	7	15	F	27
E	D	7	15	F	27
E	D	8	15	F	25
E	D	8	15	F	25
E	D	8	15	F	26
E	D	8	15	F	26
E	D	8	15	F	26
E	D	8	15	F	26
E	D	8	15	F	26
E	D	8	15	F	26
E	D	8	15	M	26
E	D	8	15	M	26
E	D	8	15	M	26
E	D	8	15	F	27
E	D	8	15	F	27
E	D	8	15	M	27
E	D	10	15	F	25
E	D	10	15	F	25
E	D	10	15	F	25
E	D	10	15	M	25
E	D	10	15	F	26
E	D	10	15	F	26
E	D	10	15	F	26
E	D	10	15	F	26
E	D	10	15	F	26
E	D	10	15	F	26
E	D	10	15	F	26
E	D	10	15	F	26
E	D	10	15	M	26
E	D	10	15	M	27
E	D	10	15	M	27
E	D	10	15	M	27
E	D	16	15	F	24
E	D	16	15	F	24
E	D	16	15	F	24
E	D	16	15	M	24
E	D	16	15	M	24
E	D	16	15	F	25
E	D	16	15	F	25
E	D	16	15	F	25
E	D	16	15	M	25
E	D	16	15	M	25
E	D	16	15	M	25
E	D	16	15	M	26
E	D	17	15	F	24
E	D	17	15	F	24
E	D	17	15	F	24
E	D	17	15	F	25
E	D	17	15	F	25
E	D	17	15	F	25
E	D	17	15	F	25
E	D	17	15	F	25
E	D	17	15	F	25
E	D	17	15	M	25
E	D	17	15	M	25
E	D	17	15	F	26
E	D	17	15	M	26
E	D	17	15	M	26
E	D	17	15	M	26
E	D	24	15	F	23
E	D	24	15	F	24
E	D	24	15	F	24
E	D	24	15	F	25
E	D	24	15	F	25
E	D	24	15	F	25
E	D	24	15	F	25
E	D	24	15	M	25
E	D	24	15	M	25
E	D	24	15	M	25
E	D	26	15	F	24
E	D	26	15	F	25
E	D	26	15	F	25
E	D	26	15	F	25
E	D	26	15	F	25
E	D	26	15	F	25
E	D	26	15	M	25
E	D	26	15	M	26
E	D	28	15	F	24
E	D	28	15	M	24
E	D	28	15	M	24
E	D	28	15	M	25
E	D	28	15	M	25
E	D	28	15	M	25
E	D	28	15	M	25
E	D	28	15	M	25
E	D	28	15	M	25
E	D	28	15	M	25
E	D	28	15	M	25
F	D	1	15	F	25
F	D	1	15	M	25
F	D	1	15	F	26
F	D	1	15	M	26
F	D	1	15	M	26
F	D	1	15	M	26
F	D	1	15	F	27
F	D	1	15	F	27
F	D	1	15	F	27
F	D	1	15	M	27
F	D	1	15	M	27
F	D	1	15	M	27
F	D	1	15	F	28
F	D	1	15	F	28
F	D	1	15	F	29
F	D	3	15	F	26
F	D	3	15	F	26
F	D	3	15	F	26
F	D	3	15	F	26
F	D	3	15	F	26
F	D	3	15	F	26
F	D	3	15	F	26
F	D	3	15	F	26
F	D	3	15	F	26
F	D	3	15	M	26
F	D	3	15	M	26
F	D	3	15	M	26
F	D	3	15	F	27
F	D	3	15	F	27
F	D	3	15	F	27
F	D	3	15	F	27
F	D	3	15	F	27
F	D	3	15	F	27
F	D	3	15	M	27
F	D	3	15	M	27
F	D	3	15	F	28
F	D	8	15	F	26
F	D	8	15	F	26
F	D	8	15	F	26
F	D	8	15	F	26
F	D	8	15	F	26
F	D	8	15	F	26
F	D	8	15	M	26
F	D	8	15	M	26
F	D	8	15	M	26
F	D	8	15	M	26
F	D	8	15	F	27
F	D	8	15	F	27
F	D	8	15	F	27
F	D	8	15	M	27
F	D	8	15	M	27
F	D	8	15	M	27
F	D	8	15	M	28
F	D	8	15	M	30
F	D	10	15	F	26
F	D	10	15	F	26
F	D	10	15	F	26
F	D	10	15	M	26
F	D	10	15	M	26
F	D	10	15	F	27
F	D	10	15	F	27
F	D	10	15	F	27
F	D	10	15	F	27
F	D	10	15	M	27
F	D	10	15	M	27
F	D	10	15	M	27
F	D	16	15	F	26
F	D	16	15	F	26
F	D	16	15	F	26
F	D	16	15	F	26
F	D	16	15	F	26
F	D	16	15	F	26
F	D	16	15	F	26
F	D	16	15	F	27
F	D	16	15	F	27
F	D	16	15	M	27
F	D	16	15	M	27
F	D	16	15	M	27
F	D	16	15	M	27
F	D	16	15	M	27
F	D	16	15	M	27
F	D	16	15	M	27
F	D	16	15	M	27
F	D	17	15	F	25
F	D	17	15	F	25
F	D	17	15	F	25
F	D	17	15	F	25
F	D	17	15	F	25
F	D	17	15	F	25
F	D	17	15	F	25
F	D	17	15	M	25
F	D	17	15	F	26
F	D	17	15	F	26
F	D	17	15	F	26
F	D	17	15	M	26
F	D	17	15	M	26
F	D	23	15	F	25
F	D	23	15	F	25
F	D	23	15	M	25
F	D	23	15	F	26
F	D	23	15	F	26
F	D	23	15	F	26
F	D	23	15	F	26
F	D	23	15	F	26
F	D	23	15	M	26
F	D	23	15	M	26
F	D	23	15	M	26
F	D	23	15	M	26
F	D	23	15	M	26
F	D	23	15	M	27
F	D	25	15	F	26
F	D	25	15	F	27
F	D	25	15	F	27
F	D	25	15	F	27
F	D	25	15	F	27
F	D	25	15	M	27
F	D	25	15	M	27
F	D	25	15	M	27
F	D	25	15	M	27
F	D	25	15	M	27
F	D	25	15	M	28
F	D	25	15	M	29
F	D	28	15	F	26
F	D	28	15	F	26
F	D	28	15	F	26
F	D	28	15	F	26
F	D	28	15	F	26
F	D	28	15	F	26
F	D	28	15	F	26
F	D	28	15	F	26
F	D	28	15	M	26
F	D	28	15	M	26
F	D	28	15	F	27
F	D	28	15	M	27
F	D	28	15	M	28
D	E	1	15	F	25
D	E	1	15	F	25
D	E	1	15	F	25
D	E	1	15	F	25
D	E	1	15	F	25
D	E	1	15	F	25
D	E	1	15	F	25
D	E	1	15	F	25
D	E	1	15	F	25
D	E	1	15	M	25
D	E	1	15	M	25
D	E	1	15	M	25
D	E	1	15	M	25
D	E	1	15	M	25
D	E	1	15	M	25
D	E	1	15	M	25
D	E	1	15	M	25
D	E	1	15	M	25
D	E	1	15	M	26
D	E	3	15	F	26
D	E	3	15	F	26
D	E	3	15	F	26
D	E	3	15	F	26
D	E	3	15	F	26
D	E	3	15	F	26
D	E	3	15	M	26
D	E	3	15	M	26
D	E	3	15	M	26
D	E	3	15	M	26
D	E	3	15	M	26
D	E	3	15	M	26
D	E	3	15	M	26
D	E	3	15	F	27
D	E	3	15	M	27
D	E	6	15	M	25
D	E	6	15	F	26
D	E	6	15	F	26
D	E	6	15	F	26
D	E	6	15	F	26
D	E	6	15	F	26
D	E	6	15	F	26
D	E	6	15	F	26
D	E	6	15	F	26
D	E	6	15	F	26
D	E	6	15	M	26
D	E	6	15	M	26
D	E	6	15	M	26
D	E	6	15	M	26
D	E	6	15	F	27
D	E	6	15	M	27
D	E	6	15	M	29
D	E	11	15	F	25
D	E	11	15	M	25
D	E	11	15	F	26
D	E	11	15	F	26
D	E	11	15	F	26
D	E	11	15	M	26
D	E	11	15	M	26
D	E	11	15	M	26
D	E	11	15	M	26
D	E	11	15	F	27
D	E	11	15	M	27
D	E	11	15	M	28
D	E	13	15	F	25
D	E	13	15	F	25
D	E	13	15	M	25
D	E	13	15	F	26
D	E	13	15	F	26
D	E	13	15	F	26
D	E	13	15	F	26
D	E	13	15	F	26
D	E	13	15	F	26
D	E	13	15	F	26
D	E	13	15	F	26
D	E	13	15	F	26
D	E	13	15	F	26
D	E	13	15	M	26
D	E	13	15	M	26
D	E	13	15	M	26
D	E	13	15	F	27
D	E	13	15	F	27
D	E	15	15	F	25
D	E	15	15	F	25
D	E	15	15	F	25
D	E	15	15	F	25
D	E	15	15	F	25
D	E	15	15	M	25
D	E	15	15	M	25
D	E	15	15	M	25
D	E	15	15	M	25
D	E	15	15	F	26
D	E	15	15	F	26
D	E	15	15	F	26
D	E	15	15	M	26
D	E	15	15	M	26
D	E	15	15	F	27
D	E	17	15	F	25
D	E	17	15	F	25
D	E	17	15	F	25
D	E	17	15	M	25
D	E	17	15	M	25
D	E	17	15	M	25
D	E	17	15	M	25
D	E	17	15	M	25
D	E	17	15	F	26
D	E	17	15	F	26
D	E	17	15	F	26
D	E	17	15	M	26
D	E	17	15	M	26
D	E	17	15	M	26
D	E	17	15	M	26
D	E	19	15	F	25
D	E	19	15	F	25
D	E	19	15	F	25
D	E	19	15	F	25
D	E	19	15	F	25
D	E	19	15	M	25
D	E	19	15	M	25
D	E	19	15	M	25
D	E	19	15	M	25
D	E	19	15	M	25
D	E	19	15	M	25
D	E	19	15	F	26
D	E	19	15	F	26
D	E	19	15	F	26
D	E	19	15	F	26
D	E	19	15	M	26
D	E	19	15	M	26
D	E	19	15	M	26
D	E	19	15	M	26
D	E	24	15	F	25
D	E	24	15	F	25
D	E	24	15	F	25
D	E	24	15	M	25
D	E	24	15	M	25
D	E	24	15	M	25
D	E	24	15	F	26
D	E	24	15	F	26
D	E	24	15	F	26
D	E	24	15	F	26
D	E	24	15	M	26
D	E	24	15	M	26
D	E	24	15	M	26
D	E	24	15	M	26
D	E	27	15	F	25
D	E	27	15	F	25
D	E	27	15	F	25
D	E	27	15	M	25
D	E	27	15	M	25
D	E	27	15	M	25
D	E	27	15	M	25
D	E	27	15	M	25
D	E	27	15	F	26
D	E	27	15	F	26
D	E	27	15	F	26
D	E	27	15	F	26
D	E	27	15	M	26
D	E	27	15	M	26
D	E	27	15	M	26
D	E	27	15	F	27
D	E	27	15	M	27
E	E	3	15	F	25
E	E	3	15	F	25
E	E	3	15	M	25
E	E	3	15	M	25
E	E	3	15	F	26
E	E	3	15	F	26
E	E	3	15	F	26
E	E	3	15	F	26
E	E	3	15	M	26
E	E	3	15	M	26
E	E	4	15	F	25
E	E	4	15	F	25
E	E	4	15	F	25
E	E	4	15	F	25
E	E	4	15	F	25
E	E	4	15	F	25
E	E	4	15	F	26
E	E	4	15	F	26
E	E	4	15	F	26
E	E	4	15	F	26
E	E	4	15	F	26
E	E	4	15	M	26
E	E	4	15	M	26
E	E	4	15	F	27
E	E	4	15	F	27
E	E	4	15	M	27
E	E	8	15	F	25
E	E	8	15	F	25
E	E	8	15	F	25
E	E	8	15	F	25
E	E	8	15	M	25
E	E	8	15	F	26
E	E	8	15	F	26
E	E	8	15	F	26
E	E	8	15	M	26
E	E	9	15	F	25
E	E	9	15	F	25
E	E	9	15	F	25
E	E	9	15	F	25
E	E	9	15	F	25
E	E	9	15	M	25
E	E	9	15	M	25
E	E	9	15	F	28
E	E	11	15	F	25
E	E	11	15	F	25
E	E	11	15	F	25
E	E	11	15	F	25
E	E	11	15	M	25
E	E	11	15	M	25
E	E	11	15	M	25
E	E	11	15	M	25
E	E	11	15	F	26
E	E	11	15	F	26
E	E	11	15	M	26
E	E	11	15	M	26
E	E	11	15	M	26
E	E	11	15	M	26
E	E	14	15	F	24
E	E	14	15	F	25
E	E	14	15	F	25
E	E	14	15	M	25
E	E	14	15	M	25
E	E	14	15	M	25
E	E	14	15	F	26
E	E	14	15	F	26
E	E	14	15	M	26
E	E	14	15	M	26
E	E	14	15	M	26
E	E	21	15	F	24
E	E	21	15	F	24
E	E	21	15	F	25
E	E	21	15	M	25
E	E	21	15	M	25
E	E	21	15	M	25
E	E	21	15	M	26
E	E	21	15	M	26
E	E	25	15	F	24
E	E	25	15	F	24
E	E	25	15	F	24
E	E	25	15	F	24
E	E	25	15	M	24
E	E	25	15	F	25
E	E	25	15	M	25
E	E	25	15	M	25
E	E	25	15	M	25
E	E	25	15	F	26
E	E	27	15	F	24
E	E	27	15	F	24
E	E	27	15	F	25
E	E	27	15	F	25
E	E	27	15	F	25
E	E	27	15	F	25
E	E	27	15	M	25
E	E	27	15	F	26
E	E	27	15	M	26
E	E	27	15	F	29
E	E	28	15	F	24
E	E	28	15	F	24
E	E	28	15	M	24
E	E	28	15	F	25
E	E	28	15	F	25
E	E	28	15	F	25
E	E	28	15	F	25
E	E	28	15	F	25
E	E	28	15	M	25
E	E	28	15	M	25
F	E	5	15	F	25
F	E	5	15	M	25
F	E	5	15	F	26
F	E	5	15	F	26
F	E	5	15	F	26
F	E	5	15	F	26
F	E	5	15	F	26
F	E	5	15	M	26
F	E	5	15	M	26
F	E	5	15	M	26
F	E	5	15	M	26
F	E	5	15	F	27
F	E	5	15	F	27
F	E	5	15	M	27
F	E	5	15	M	28
F	E	5	15	F	29
F	E	5	15	M	31
F	E	8	15	M	25
F	E	8	15	F	26
F	E	8	15	F	26
F	E	8	15	M	26
F	E	8	15	M	26
F	E	8	15	M	26
F	E	8	15	M	26
F	E	8	15	M	26
F	E	8	15	M	26
F	E	8	15	F	27
F	E	8	15	F	27
F	E	8	15	F	27
F	E	8	15	M	27
F	E	8	15	M	27
F	E	8	15	M	28
F	E	8	15	F	31
F	E	8	15	F	31
F	E	8	15	F	31
F	E	10	15	F	26
F	E	10	15	M	26
F	E	10	15	F	27
F	E	10	15	F	27
F	E	10	15	F	27
F	E	10	15	F	27
F	E	10	15	M	27
F	E	10	15	M	27
F	E	10	15	M	27
F	E	10	15	F	29
F	E	10	15	F	30
F	E	10	15	F	30
F	E	10	15	F	30
F	E	10	15	F	32
F	E	11	15	F	25
F	E	11	15	F	25
F	E	11	15	F	25
F	E	11	15	M	25
F	E	11	15	M	25
F	E	11	15	F	26
F	E	11	15	M	26
F	E	11	15	M	26
F	E	11	15	M	26
F	E	11	15	M	26
F	E	11	15	M	28
F	E	11	15	F	29
F	E	11	15	F	29
F	E	11	15	F	31
F	E	11	15	M	31
F	E	12	15	F	26
F	E	12	15	F	26
F	E	12	15	F	26
F	E	12	15	F	26
F	E	12	15	M	26
F	E	12	15	M	26
F	E	12	15	M	26
F	E	12	15	M	26
F	E	12	15	M	26
F	E	12	15	M	26
F	E	12	15	F	27
F	E	12	15	M	27
F	E	17	15	F	25
F	E	17	15	F	25
F	E	17	15	F	25
F	E	17	15	M	25
F	E	17	15	M	25
F	E	17	15	M	25
F	E	17	15	M	25
F	E	17	15	F	26
F	E	17	15	F	26
F	E	17	15	F	26
F	E	17	15	M	26
F	E	17	15	M	26
F	E	17	15	M	26
F	E	17	15	M	26
F	E	17	15	F	27
F	E	17	15	F	28
F	E	17	15	F	29
F	E	17	15	F	30
F	E	18	15	F	25
F	E	18	15	M	25
F	E	18	15	F	26
F	E	18	15	F	26
F	E	18	15	F	26
F	E	18	15	M	26
F	E	18	15	M	26
F	E	18	15	M	26
F	E	18	15	M	26
F	E	18	15	F	27
F	E	18	15	M	27
F	E	18	15	F	32
[truncated: 6,802 more rows]
