# Supplementary material for: Temperature-Specific and Sex-Specific Fitness Effects of Sympatric Mitochondrial and Mito-Nuclear Variation in Drosophila obscura
Source: Insects. 2022 Jan 28;13(2):139. doi: 10.3390/insects13020139 (PMC8880146; doi:10.3390/insects13020139)
Supplement: Supplementary file 1 [file insects-13-00139-s001.zip › raw data/viability.xlsx]

## Sheet: Sheet1
mtDNA	NuDNA	Replica no.	temperature	no. of eggs	no. of pupa	no. of ♀	no. of ♂
A	A	1	15	20	10	4	5
A	A	2	15	20	15	7	5
A	A	3	15	20	18	5	7
A	A	4	15	20	16	8	6
A	A	5	15	20	16	6	7
A	A	6	15	20	9	6	2
A	A	7	15	20	20	7	11
A	A	8	15	20	13	6	5
A	A	9	15	20	13	5	7
A	A	10	15	20	13	5	5
A	A	11	15	20	12	4	6
A	A	12	15	20	10	4	4
A	A	13	15	20	15	6	8
A	A	14	15	20	15	4	10
A	A	15	15	20	14	7	5
A	A	16	15	20	13	7	6
A	A	17	15	20	15	6	8
A	A	18	15	20	13	6	7
A	A	19	15	20	13	5	8
A	A	20	15	20	15	6	8
A	A	21	15	20	15	8	6
A	A	22	15	20	13	4	9
A	A	23	15	20	13	8	5
A	A	24	15	20	9	4	5
A	A	25	15	20	17	7	7
A	A	26	15	20	12	7	3
A	A	27	15	20	17	6	11
A	A	28	15	20	18	7	9
A	A	29	15	20	16	8	6
A	A	30	15	20	16	9	5
B	A	1	15	20	13	7	6
B	A	2	15	20	15	10	5
B	A	3	15	20	16	8	8
B	A	4	15	20	13	4	8
B	A	5	15	20	14	7	6
B	A	6	15	20	16	12	4
B	A	7	15	20	17	7	9
B	A	8	15	20	17	10	6
B	A	9	15	20	16	4	12
B	A	10	15	20	17	7	8
B	A	11	15	20	16	10	6
B	A	12	15	20	19	9	10
B	A	13	15	20	17	6	10
B	A	14	15	20	19	4	4
B	A	15	15	20	17	9	6
B	A	16	15	20	17	7	9
B	A	17	15	20	13	4	6
B	A	18	15	20	17	8	9
B	A	19	15	20	19	10	9
B	A	20	15	20	15	9	4
B	A	21	15	20	18	10	6
B	A	22	15	20	13	7	4
B	A	23	15	20	10	5	5
B	A	24	15	20	8	2	6
B	A	25	15	20	7	2	5
B	A	26	15	20	10	5	3
B	A	27	15	20	16	7	9
B	A	28	15	20	17	8	7
B	A	29	15	20	10	3	7
B	A	30	15	20	18	8	9
C	A	1	15	19	10	4	6
C	A	2	15	20	10	5	5
C	A	3	15	20	12	7	5
C	A	4	15	20	13	6	6
C	A	5	15	20	10	2	8
C	A	6	15	20	12	4	8
C	A	7	15	20	16	10	4
C	A	8	15	20	9	4	5
C	A	9	15	20	8	2	6
C	A	10	15	20	10	3	7
C	A	11	15	20	9	4	4
C	A	12	15	20	8	3	3
C	A	13	15	20	7	1	5
C	A	14	15	20	12	7	5
C	A	15	15	20	4	2	2
C	A	16	15	20	15	7	8
C	A	17	15	20	15	8	6
C	A	18	15	20	10	6	4
C	A	19	15	20	7	2	5
C	A	20	15	20	16	10	6
C	A	21	15	20	11	7	1
C	A	22	15	20	11	5	6
C	A	23	15	20	10	3	7
C	A	24	15	20	10	4	6
C	A	25	15	20	8	6	2
C	A	26	15	20	11	8	3
C	A	27	15	20	8	1	7
C	A	28	15	20	14	10	3
C	A	29	15	20	16	5	11
C	A	30	15	20	8	3	5
A	B	1	15	20	13	6	6
A	B	2	15	20	14	10	3
A	B	3	15	20	17	9	7
A	B	4	15	20	12	5	6
A	B	5	15	20	13	6	7
A	B	6	15	20	16	7	9
A	B	7	15	20	13	11	1
A	B	8	15	20	12	8	4
A	B	9	15	20	16	7	8
A	B	10	15	20	17	8	8
A	B	11	15	20	16	8	6
A	B	12	15	20	16	9	5
A	B	13	15	20	16	5	9
A	B	14	15	20	15	8	7
A	B	15	15	20	15	7	7
A	B	16	15	20	8	2	6
A	B	17	15	20	8	5	3
A	B	18	15	20	8	5	3
A	B	19	15	20	6	3	3
A	B	20	15	20	3	3	0
A	B	21	15	20	5	0	5
A	B	22	15	20	6	4	2
A	B	23	15	20	10	4	4
A	B	24	15	20	5	0	5
A	B	25	15	20	3	2	0
A	B	26	15	20	4	2	2
A	B	27	15	20	8	4	4
A	B	28	15	20	11	6	5
A	B	29	15	20	5	3	2
A	B	30	15	20	7	4	2
B	B	1	15	20	11	5	6
B	B	2	15	20	13	8	5
B	B	3	15	20	14	6	4
B	B	4	15	20	14	6	4
B	B	5	15	20	14	6	5
B	B	6	15	20	17	7	7
B	B	7	15	20	14	8	5
B	B	8	15	20	14	6	6
B	B	9	15	20	14	2	6
B	B	10	15	20	15	6	8
B	B	11	15	20	18	2	11
B	B	12	15	20	14	4	6
B	B	13	15	20	17	6	10
B	B	14	15	20	18	10	5
B	B	15	15	20	13	9	4
B	B	16	15	20	14	6	5
B	B	17	15	20	16	8	6
B	B	18	15	20	11	3	7
B	B	19	15	20	18	9	4
B	B	20	15	20	9	0	6
B	B	21	15	20	16	7	8
B	B	22	15	20	16	3	5
B	B	23	15	20	18	8	5
B	B	24	15	20	12	3	5
B	B	25	15	20	17	7	6
B	B	26	15	20	18	5	5
B	B	27	15	20	16	7	7
B	B	28	15	20	14	7	7
B	B	29	15	20	11	5	5
B	B	30	15	20	14	8	3
C	B	1	15	20	18	11	4
C	B	2	15	20	17	4	12
C	B	3	15	20	17	9	6
C	B	4	15	20	19	10	8
C	B	5	15	20	17	8	8
C	B	6	15	20	16	6	8
C	B	7	15	20	12	6	4
C	B	8	15	20	14	5	8
C	B	9	15	20	11	5	4
C	B	10	15	20	16	6	7
C	B	11	15	20	11	5	6
C	B	12	15	20	8	4	1
C	B	13	15	20	17	7	8
C	B	14	15	20	14	5	8
C	B	15	15	20	13	4	6
C	B	16	15	20	17	6	9
C	B	17	15	20	19	10	9
C	B	18	15	20	16	5	11
C	B	19	15	20	16	6	5
C	B	20	15	20	16	6	7
C	B	21	15	20	12	8	4
C	B	22	15	20	12	7	4
C	B	23	15	20	13	9	4
C	B	24	15	20	13	6	5
C	B	25	15	20	15	6	8
C	B	26	15	20	17	5	8
C	B	27	15	20	18	9	8
C	B	28	15	20	17	6	9
C	B	29	15	20	18	9	9
C	B	30	15	20	15	5	7
A	C	1	15	20	19	8	9
A	C	2	15	20	20	6	10
A	C	3	15	20	15	2	11
A	C	4	15	20	19	10	9
A	C	5	15	20	19	9	6
A	C	6	15	20	17	10	5
A	C	7	15	20	13	9	4
A	C	8	15	20	17	11	5
A	C	9	15	20	17	6	9
A	C	10	15	20	18	6	9
A	C	11	15	20	16	7	8
A	C	12	15	20	18	4	12
A	C	13	15	20	16	8	7
A	C	14	15	20	18	10	8
A	C	15	15	20	18	7	10
A	C	16	15	20	18	8	6
A	C	17	15	20	18	8	6
A	C	18	15	20	17	10	7
A	C	19	15	20	15	8	7
A	C	20	15	20	17	9	7
A	C	21	15	20	17	8	8
A	C	22	15	20	17	7	10
A	C	23	15	20	16	9	6
A	C	24	15	20	19	9	10
A	C	25	15	20	17	6	11
A	C	26	15	20	18	8	8
A	C	27	15	20	15	8	5
A	C	28	15	20	17	11	6
A	C	29	15	20	18	13	5
A	C	30	15	20	17	11	6
B	C	1	15	20	16	10	6
B	C	2	15	20	18	9	9
B	C	3	15	20	17	7	8
B	C	4	15	20	19	8	9
B	C	5	15	20	20	9	9
B	C	6	15	20	15	8	7
B	C	7	15	20	18	8	10
B	C	8	15	20	17	8	9
B	C	9	15	20	19	11	8
B	C	10	15	20	19	6	12
B	C	11	15	20	19	9	9
B	C	12	15	20	16	10	6
B	C	13	15	20	18	5	9
B	C	14	15	20	20	8	12
B	C	15	15	20	18	6	12
B	C	16	15	20	20	12	6
B	C	17	15	20	17	5	8
B	C	18	15	20	16	7	8
B	C	19	15	20	20	11	9
B	C	20	15	20	18	6	11
B	C	21	15	20	20	10	7
B	C	22	15	20	17	9	7
B	C	23	15	20	15	6	7
B	C	24	15	20	15	7	7
B	C	25	15	20	18	7	11
B	C	26	15	20	16	7	5
B	C	27	15	20	19	8	7
B	C	28	15	20	16	6	7
B	C	29	15	20	18	8	8
B	C	30	15	20	14	6	7
C	C	1	15	20	20	11	8
C	C	2	15	20	20	9	8
C	C	3	15	20	19	9	10
C	C	4	15	20	20	11	9
C	C	5	15	20	19	13	6
C	C	6	15	20	19	8	9
C	C	7	15	20	17	9	8
C	C	8	15	20	20	12	8
C	C	9	15	20	17	9	6
C	C	10	15	20	19	4	14
C	C	11	15	20	20	10	10
C	C	12	15	20	18	12	5
C	C	13	15	20	18	12	5
C	C	14	15	20	19	9	8
C	C	15	15	20	20	10	7
C	C	16	15	20	18	8	8
C	C	17	15	20	18	8	9
C	C	18	15	20	18	6	9
C	C	19	15	20	19	5	11
C	C	20	15	20	18	10	7
C	C	21	15	20	17	9	8
C	C	22	15	20	16	10	6
C	C	23	15	20	20	11	8
C	C	24	15	20	20	8	11
C	C	25	15	20	19	9	8
C	C	26	15	20	17	9	7
C	C	27	15	20	20	11	6
C	C	28	15	20	17	6	9
C	C	29	15	20	16	7	7
C	C	30	15	30	26	15	11
D	D	1	15	20	13	9	4
D	D	2	15	20	11	7	4
D	D	3	15	12	10	7	3
D	D	4	15	12	10	5	5
D	D	5	15	20	17	10	7
D	D	6	15	20	13	4	9
D	D	7	15	20	10	5	5
D	D	8	15	12	5	1	3
D	D	9	15	20	16	6	8
D	D	10	15	20	15	7	7
D	D	11	15	20	14	5	8
D	D	12	15	20	9	7	2
D	D	13	15	20	16	4	9
D	D	14	15	20	13	7	6
D	D	15	15	20	11	5	6
D	D	16	15	20	13	7	5
D	D	17	15	20	11	4	6
D	D	18	15	20	14	7	7
D	D	19	15	20	2	1	1
D	D	20	15	20	5	2	2
D	D	21	15	20	7	3	4
D	D	22	15	20	2	1	1
D	D	23	15	20	10	5	5
D	D	24	15	20	11	5	6
D	D	25	15	20	9	4	5
D	D	26	15	20	13	4	9
D	D	27	15	20	12	4	8
D	D	28	15	20	13	6	7
D	D	29	15	20	16	8	8
D	D	30	15	20	8	4	3
D	D	31	15	20	8	4	4
D	D	32	15	20	9	4	3
D	D	33	15	20	9	5	3
E	D	1	15	20	12	8	4
E	D	2	15	20	11	6	4
E	D	3	15	20	13	5	8
E	D	4	15	20	11	2	5
E	D	5	15	20	12	6	6
E	D	6	15	20	14	7	5
E	D	7	15	20	12	8	4
E	D	8	15	20	14	10	4
E	D	9	15	20	14	7	7
E	D	10	15	20	17	11	5
E	D	11	15	20	16	8	7
E	D	12	15	20	16	7	9
E	D	13	15	20	11	6	5
E	D	14	15	20	14	8	5
E	D	15	15	20	17	9	5
E	D	16	15	20	12	6	6
E	D	17	15	20	15	10	5
E	D	18	15	20	11	4	4
E	D	19	15	20	10	5	5
E	D	20	15	20	8	3	4
E	D	21	15	20	15	8	6
E	D	22	15	20	7	4	2
E	D	23	15	20	15	10	4
E	D	24	15	20	12	7	3
E	D	25	15	20	12	2	9
E	D	26	15	20	8	6	2
E	D	27	15	20	12	5	6
E	D	28	15	20	15	1	10
E	D	29	15	20	14	5	7
E	D	30	15	20	10	5	5
F	D	1	15	20	15	8	7
F	D	2	15	20	18	8	8
F	D	3	15	20	20	15	5
F	D	4	15	20	14	9	2
F	D	5	15	20	16	9	6
F	D	6	15	20	17	7	9
F	D	7	15	20	19	6	9
F	D	8	15	20	19	9	9
F	D	9	15	20	14	9	3
F	D	10	15	20	17	7	5
F	D	11	15	20	20	9	10
F	D	12	15	20	16	7	9
F	D	13	15	20	15	5	10
F	D	14	15	20	19	9	9
F	D	15	15	20	17	7	5
F	D	16	15	20	18	9	8
F	D	17	15	20	15	10	3
F	D	18	15	20	16	2	14
F	D	19	15	20	14	6	8
F	D	20	15	20	14	3	8
F	D	21	15	20	15	13	2
F	D	22	15	20	17	13	4
F	D	23	15	20	14	7	7
F	D	24	15	20	14	8	6
F	D	25	15	20	12	5	7
F	D	26	15	20	20	6	14
F	D	27	15	20	10	5	2
F	D	28	15	20	15	9	4
F	D	29	15	20	14	5	9
F	D	30	15	20	14	5	9
D	E	1	15	20	19	9	10
D	E	2	15	20	19	10	8
D	E	3	15	20	17	7	8
D	E	4	15	20	18	6	12
D	E	5	15	20	18	9	7
D	E	6	15	20	17	10	7
D	E	7	15	20	20	5	12
D	E	8	15	20	20	10	10
D	E	9	15	20	19	9	9
D	E	10	15	20	17	10	6
D	E	11	15	20	18	5	7
D	E	12	15	20	19	10	9
D	E	13	15	20	19	14	4
D	E	14	15	20	17	7	10
D	E	15	15	20	15	9	6
D	E	16	15	20	19	9	8
D	E	17	15	20	18	6	9
D	E	18	15	20	19	6	10
D	E	19	15	20	20	9	10
D	E	20	15	20	18	10	8
D	E	21	15	20	19	10	9
D	E	22	15	20	19	9	9
D	E	23	15	20	19	9	10
D	E	24	15	20	15	7	7
D	E	25	15	20	18	7	11
D	E	26	15	20	15	5	8
D	E	27	15	20	19	8	9
D	E	28	15	20	17	6	8
D	E	29	15	20	18	10	7
D	E	30	15	20	17	9	6
E	E	1	15	20	16	7	9
E	E	2	15	20	10	5	2
E	E	3	15	20	12	6	4
E	E	4	15	20	18	13	3
E	E	5	15	20	17	8	8
E	E	6	15	20	11	5	4
E	E	7	15	20	14	9	3
E	E	8	15	20	12	7	2
E	E	9	15	20	10	6	2
E	E	10	15	20	13	9	2
E	E	11	15	20	14	6	8
E	E	12	15	20	11	7	2
E	E	13	15	20	10	4	5
E	E	14	15	20	13	5	6
E	E	15	15	20	11	7	4
E	E	16	15	20	10	6	3
E	E	17	15	20	10	5	4
E	E	18	15	20	11	4	6
E	E	19	15	20	15	7	5
E	E	20	15	20	8	1	4
E	E	21	15	20	8	3	5
E	E	22	15	20	11	6	4
E	E	23	15	20	10	5	4
E	E	24	15	20	9	8	1
E	E	25	15	20	11	6	4
E	E	26	15	20	12	7	4
E	E	27	15	20	13	8	2
E	E	28	15	20	13	7	3
E	E	29	15	20	11	5	5
E	E	30	15	20	13	7	6
F	E	1	15	20	16	7	7
F	E	2	15	20	10	7	3
F	E	3	15	20	11	7	4
F	E	4	15	20	15	7	7
F	E	5	15	20	17	9	8
F	E	6	15	20	15	5	7
F	E	7	15	20	13	7	2
F	E	8	15	20	18	8	10
F	E	9	15	20	14	9	5
F	E	10	15	20	15	10	4
F	E	11	15	20	15	7	8
F	E	12	15	20	13	5	7
F	E	13	15	20	17	9	5
F	E	14	15	20	14	6	6
F	E	15	15	20	13	7	5
F	E	16	15	20	16	4	10
F	E	17	15	20	18	10	8
F	E	18	15	20	14	6	6
F	E	19	15	20	17	6	10
F	E	20	15	20	12	5	3
F	E	21	15	20	15	6	6
F	E	22	15	20	20	11	9
F	E	23	15	20	14	8	6
F	E	24	15	20	13	5	6
F	E	25	15	20	20	12	7
F	E	26	15	20	15	8	3
F	E	27	15	20	18	12	3
F	E	28	15	20	20	9	8
F	E	29	15	20	16	7	9
F	E	30	15	20	17	12	4
D	F	1	15	20	20	11	9
D	F	2	15	20	17	9	7
D	F	3	15	20	14	10	4
D	F	4	15	20	18	9	7
D	F	5	15	20	15	7	8
D	F	6	15	20	19	9	10
D	F	7	15	20	15	6	8
D	F	8	15	20	17	8	9
D	F	9	15	20	15	9	6
D	F	10	15	20	20	7	13
D	F	11	15	20	20	9	10
D	F	12	15	20	16	7	8
D	F	13	15	20	18	7	11
D	F	14	15	20	18	6	7
D	F	15	15	20	16	7	9
D	F	16	15	20	16	9	6
D	F	17	15	20	16	7	7
D	F	18	15	20	14	10	4
D	F	19	15	20	17	9	7
D	F	20	15	20	12	7	5
D	F	21	15	20	16	6	10
D	F	22	15	20	15	7	8
D	F	23	15	20	15	7	8
D	F	24	15	20	16	5	11
D	F	25	15	20	14	5	9
D	F	26	15	20	17	9	8
D	F	27	15	20	15	9	6
D	F	28	15	20	12	8	4
D	F	29	15	20	20	9	9
D	F	30	15	20	18	8	9
E	F	1	15	20	20	9	11
E	F	2	15	20	16	5	9
E	F	3	15	20	19	12	6
E	F	4	15	20	16	8	8
E	F	5	15	20	19	10	6
E	F	6	15	20	18	9	8
E	F	7	15	20	17	9	7
E	F	8	15	20	18	5	10
E	F	9	15	20	20	11	7
E	F	10	15	20	16	9	7
E	F	11	15	20	17	8	8
E	F	12	15	20	17	6	10
E	F	13	15	20	17	5	12
E	F	14	15	20	14	5	9
E	F	15	15	20	17	9	8
E	F	16	15	20	18	10	8
E	F	17	15	20	18	11	7
E	F	18	15	20	19	13	6
E	F	19	15	20	17	8	7
E	F	20	15	20	18	8	10
E	F	21	15	20	17	9	8
E	F	22	15	20	14	6	6
E	F	23	15	20	19	15	4
E	F	24	15	20	16	8	6
E	F	25	15	20	19	13	6
E	F	26	15	20	20	8	10
E	F	27	15	20	18	10	8
E	F	28	15	20	19	11	8
E	F	29	15	20	18	5	10
E	F	30	15	20	16	6	10
F	F	1	15	20	11	5	5
F	F	2	15	20	17	9	8
F	F	3	15	20	15	5	10
F	F	4	15	20	18	9	7
F	F	5	15	20	18	3	8
F	F	6	15	20	16	10	6
F	F	7	15	20	16	6	10
F	F	8	15	20	17	7	10
F	F	9	15	20	13	7	5
F	F	10	15	20	16	8	7
F	F	11	15	20	14	7	6
F	F	12	15	20	16	7	7
F	F	13	15	20	18	8	9
F	F	14	15	20	20	9	7
F	F	15	15	20	17	8	9
F	F	16	15	20	17	7	9
F	F	17	15	20	17	11	5
F	F	18	15	18	18	8	8
F	F	19	15	20	17	6	10
F	F	20	15	20	14	5	8
F	F	21	15	20	15	5	10
F	F	22	15	20	19	9	7
F	F	23	15	20	17	8	5
F	F	24	15	20	18	9	9
F	F	25	15	20	14	10	4
F	F	26	15	20	18	3	13
F	F	27	15	20	15	8	4
F	F	28	15	20	14	9	5
F	F	29	15	20	18	8	8
F	F	30	15	20	17	6	11
L	L	1	15	20	11	2	4
L	L	2	15	20	13	4	9
L	L	3	15	20	11	6	3
L	L	4	15	20	8	4	4
L	L	5	15	20	8	3	4
L	L	6	15	20	11	4	7
L	L	7	15	20	13	4	9
L	L	8	15	20	15	7	8
L	L	9	15	20	11	6	5
L	L	10	15	20	14	4	8
L	L	11	15	20	12	8	4
L	L	12	15	20	11	6	4
L	L	13	15	20	13	6	4
L	L	14	15	20	12	6	5
L	L	15	15	20	10	4	4
L	L	16	15	20	17	7	7
L	L	17	15	20	10	3	5
L	L	18	15	20	9	3	6
L	L	19	15	20	10	6	3
L	L	20	15	20	14	6	7
L	L	21	15	20	10	3	7
L	L	22	15	20	10	7	3
L	L	23	15	20	10	3	7
L	L	24	15	20	8	3	4
L	L	25	15	20	9	5	3
L	L	26	15	20	14	7	7
L	L	27	15	20	6	1	5
L	L	28	15	20	10	5	4
L	L	29	15	20	8	4	4
L	L	30	15	20	8	5	3
M	L	1	15	20	14	4	5
M	L	2	15	20	11	4	5
M	L	3	15	20	12	7	4
M	L	4	15	20	11	8	2
M	L	5	15	20	15	6	6
M	L	6	15	20	15	5	6
M	L	7	15	20	7	1	4
M	L	8	15	20	7	3	3
M	L	9	15	20	6	5	1
M	L	10	15	20	8	4	3
M	L	11	15	20	5	3	1
M	L	12	15	20	4	3	1
M	L	13	15	20	8	5	2
M	L	14	15	20	8	3	2
M	L	15	15	20	12	7	3
M	L	16	15	20	8	2	6
M	L	17	15	20	6	3	2
M	L	18	15	20	14	11	3
M	L	19	15	20	8	7	1
M	L	20	15	20	7	3	4
M	L	21	15	20	8	1	7
M	L	22	15	20	12	9	3
M	L	23	15	20	7	5	2
M	L	24	15	20	12	5	6
M	L	25	15	20	6	2	4
M	L	26	15	20	8	4	4
M	L	27	15	20	12	7	5
M	L	28	15	20	13	7	6
M	L	29	15	20	12	5	7
M	L	30	15	20	14	8	6
N	L	1	15	20	5	2	3
N	L	2	15	20	8	5	2
N	L	3	15	20	3	1	2
N	L	4	15	20	5	1	4
N	L	5	15	20	3	1	2
N	L	6	15	20	5	1	4
N	L	7	15	20	2	0	2
N	L	8	15	20	7	6	1
N	L	9	15	20	0	0	0
N	L	10	15	20	4	3	1
N	L	11	15	20	6	4	2
N	L	12	15	20	5	4	1
N	L	13	15	20	1	0	1
N	L	14	15	20	8	5	3
N	L	15	15	20	4	2	2
N	L	16	15	20	4	4	0
N	L	17	15	20	0	0	0
N	L	18	15	20	2	2	0
N	L	19	15	20	5	3	2
N	L	20	15	20	1	1	0
N	L	21	15	20	3	2	1
N	L	22	15	20	5	3	1
N	L	23	15	20	7	1	5
N	L	24	15	20	4	2	2
N	L	25	15	20	0	0	0
N	L	26	15	20	6	2	4
N	L	27	15	20	0	0	0
N	L	28	15	20	4	0	4
N	L	29	15	20	9	3	6
N	L	30	15	20	8	5	3
L	M	1	15	20	16	13	1
L	M	2	15	20	16	15	1
L	M	3	15	20	9	7	0
L	M	4	15	20	14	13	0
L	M	5	15	20	16	14	1
L	M	6	15	20	9	8	1
L	M	7	15	20	11	10	0
L	M	8	15	20	9	9	0
L	M	9	15	20	11	11	0
L	M	10	15	20	15	11	0
L	M	11	15	20	14	11	1
L	M	12	15	20	15	15	0
L	M	13	15	20	15	12	1
L	M	14	15	20	13	13	0
L	M	15	15	20	15	12	1
L	M	16	15	20	16	14	0
L	M	17	15	20	12	12	0
L	M	18	15	20	14	12	2
L	M	19	15	20	12	12	0
L	M	20	15	20	9	7	1
L	M	21	15	20	14	13	1
L	M	22	15	20	13	12	1
L	M	23	15	20	14	13	0
L	M	24	15	20	13	10	0
L	M	25	15	20	13	10	2
L	M	26	15	20	13	13	0
L	M	27	15	20	13	12	0
L	M	28	15	20	16	15	1
L	M	29	15	20	11	11	0
L	M	30	15	20	14	11	2
M	M	1	15	20	17	10	7
M	M	2	15	20	18	11	3
M	M	3	15	20	19	18	0
M	M	4	15	20	17	12	3
M	M	5	15	20	18	17	1
M	M	6	15	20	16	12	3
M	M	7	15	20	15	14	1
M	M	8	15	20	19	15	2
M	M	9	15	20	20	15	4
M	M	10	15	20	18	14	2
M	M	11	15	20	17	12	4
M	M	12	15	20	15	12	0
M	M	13	15	20	18	14	3
M	M	14	15	20	17	14	1
M	M	15	15	20	18	14	2
M	M	16	15	20	17	12	4
M	M	17	15	20	16	14	1
M	M	18	15	20	14	13	1
M	M	19	15	20	16	14	2
M	M	20	15	20	15	13	1
M	M	21	15	20	14	13	1
M	M	22	15	20	18	14	2
M	M	23	15	20	18	13	3
M	M	24	15	20	15	9	4
M	M	25	15	20	18	15	2
M	M	26	15	20	16	13	3
M	M	27	15	20	19	16	2
M	M	28	15	20	18	15	3
M	M	29	15	20	15	14	0
N	M	1	15	20	16	14	1
N	M	2	15	20	12	12	0
N	M	3	15	20	17	17	0
N	M	4	15	20	19	17	0
N	M	5	15	20	17	16	1
N	M	6	15	20	15	15	0
N	M	7	15	20	18	16	0
N	M	8	15	20	16	14	2
N	M	9	15	20	16	14	2
N	M	10	15	20	17	16	1
N	M	11	15	20	16	15	1
N	M	12	15	20	16	15	0
N	M	13	15	20	12	11	0
N	M	14	15	20	14	10	1
N	M	15	15	20	18	17	1
N	M	16	15	20	15	14	1
N	M	17	15	20	18	16	1
N	M	18	15	20	16	14	0
N	M	19	15	20	16	15	0
N	M	20	15	20	16	16	0
N	M	21	15	20	12	9	1
N	M	22	15	20	17	17	0
N	M	23	15	20	18	17	1
N	M	24	15	20	17	15	0
N	M	25	15	20	18	17	0
N	M	26	15	20	15	14	0
N	M	27	15	20	18	16	1
N	M	28	15	20	18	16	1
N	M	29	15	20	15	13	0
N	M	30	15	20	18	16	0
L	N	1	15	20	14	3	11
L	N	2	15	20	6	2	3
L	N	3	15	20	9	7	2
L	N	4	15	20	10	4	6
L	N	5	15	20	10	5	4
L	N	6	15	20	12	5	5
L	N	7	15	20	10	3	5
L	N	8	15	20	6	4	2
L	N	9	15	20	3	2	1
L	N	10	15	20	8	6	2
L	N	11	15	20	10	6	1
L	N	12	15	20	14	7	6
L	N	13	15	20	7	3	3
L	N	14	15	20	10	3	7
L	N	15	15	20	8	6	2
L	N	16	15	20	11	5	5
L	N	17	15	20	10	5	2
L	N	18	15	20	14	3	6
L	N	19	15	20	16	7	5
L	N	20	15	20	14	7	5
L	N	21	15	20	6	3	3
L	N	22	15	20	13	8	4
L	N	23	15	20	10	5	5
L	N	24	15	20	8	3	5
L	N	25	15	20	11	7	3
L	N	26	15	20	8	6	2
L	N	27	15	20	10	7	2
L	N	28	15	20	11	2	5
L	N	29	15	20	8	1	6
L	N	30	15	20	10	4	4
M	N	1	15	20	9	5	3
M	N	2	15	20	12	2	8
M	N	3	15	20	9	4	1
M	N	4	15	20	10	4	4
M	N	5	15	20	9	4	2
M	N	6	15	20	14	7	5
M	N	7	15	20	11	4	5
M	N	8	15	20	13	4	6
M	N	9	15	20	12	6	5
M	N	10	15	20	11	6	4
M	N	11	15	20	15	6	7
M	N	12	15	20	13	6	6
M	N	13	15	20	12	4	5
M	N	14	15	20	13	7	5
M	N	15	15	20	10	5	5
M	N	16	15	20	12	3	8
M	N	17	15	20	12	5	7
M	N	18	15	20	14	9	4
M	N	19	15	20	12	6	6
M	N	20	15	20	12	2	6
M	N	21	15	20	13	4	7
M	N	22	15	20	11	4	4
M	N	23	15	20	13	7	3
M	N	24	15	20	15	6	7
M	N	25	15	20	12	8	3
M	N	26	15	20	13	6	6
M	N	27	15	20	16	9	7
M	N	28	15	20	14	6	7
M	N	29	15	20	15	6	7
M	N	30	15	20	11	3	8
N	N	1	15	20	16	5	5
N	N	2	15	20	11	7	4
N	N	3	15	20	5	0	3
N	N	4	15	20	11	5	3
N	N	5	15	20	12	6	4
N	N	6	15	20	9	4	4
N	N	7	15	20	5	1	3
N	N	8	15	20	14	4	7
N	N	9	15	20	14	7	3
N	N	10	15	20	9	1	5
N	N	11	15	20	18	10	6
N	N	12	15	20	13	4	7
N	N	13	15	20	12	2	6
N	N	14	15	20	13	6	3
N	N	15	15	20	11	3	6
N	N	16	15	20	10	2	4
N	N	17	15	20	9	4	3
N	N	18	15	20	6	1	3
N	N	19	15	20	11	3	3
N	N	20	15	20	8	4	2
N	N	21	15	20	11	3	7
N	N	22	15	20	15	8	4
N	N	23	15	20	13	7	5
N	N	24	15	20	15	5	8
N	N	25	15	20	7	3	2
N	N	26	15	20	8	2	3
N	N	27	15	20	13	4	6
N	N	28	15	20	9	4	4
N	N	29	15	20	10	6	4
N	N	30	15	20	13	8	4
O	O	1	15	20	17	7	10
O	O	2	15	20	16	4	10
O	O	3	15	20	19	7	10
O	O	4	15	30	25	12	8
O	O	5	15	20	18	7	9
O	O	6	15	20	19	9	8
O	O	7	15	20	16	4	9
O	O	8	15	20	17	10	6
O	O	9	15	20	20	7	10
O	O	10	15	20	17	8	8
O	O	11	15	20	15	8	6
O	O	12	15	20	16	5	9
O	O	13	15	20	20	10	10
O	O	14	15	20	18	9	8
O	O	15	15	20	15	6	7
O	O	16	15	20	15	8	5
O	O	17	15	20	16	7	7
O	O	18	15	20	15	6	9
O	O	19	15	20	13	7	5
O	O	20	15	20	11	7	3
O	O	21	15	20	17	7	10
O	O	22	15	20	18	10	7
O	O	23	15	20	18	10	7
O	O	24	15	20	14	4	8
O	O	25	15	20	13	8	5
O	O	26	15	20	11	3	8
O	O	27	15	20	14	5	8
O	O	28	15	20	15	9	5
O	O	29	15	20	15	10	5
O	O	30	15	20	9	5	3
P	O	1	15	20	18	16	2
P	O	2	15	20	19	11	8
P	O	3	15	20	15	5	0
P	O	4	15	20	19	17	0
P	O	5	15	20	18	16	2
P	O	6	15	20	18	15	2
P	O	7	15	20	18	10	7
P	O	8	15	20	20	16	2
P	O	9	15	20	18	12	5
P	O	10	15	20	18	14	3
P	O	11	15	20	17	10	6
P	O	12	15	20	19	12	7
P	O	13	15	20	19	19	0
P	O	14	15	20	14	10	2
P	O	15	15	20	15	13	0
P	O	16	15	20	18	15	3
P	O	17	15	20	15	10	3
P	O	18	15	20	19	19	0
P	O	19	15	20	17	17	0
P	O	20	15	20	17	17	0
P	O	21	15	20	18	18	0
P	O	22	15	20	11	9	1
P	O	23	15	20	18	15	1
P	O	24	15	20	16	10	6
P	O	25	15	20	18	10	7
P	O	26	15	20	17	15	1
P	O	27	15	20	18	18	0
P	O	28	15	20	15	13	2
P	O	29	15	20	17	11	4
P	O	30	15	20	17	16	0
Q	O	1	15	20	8	3	5
Q	O	2	15	20	9	5	4
Q	O	3	15	20	9	3	6
Q	O	4	15	20	9	6	3
Q	O	5	15	20	8	2	5
Q	O	6	15	20	10	3	7
Q	O	7	15	20	10	5	5
Q	O	8	15	20	12	6	5
Q	O	9	15	20	14	7	6
Q	O	10	15	20	16	6	7
Q	O	11	15	20	11	4	5
Q	O	12	15	20	11	7	4
Q	O	13	15	20	9	3	6
Q	O	14	15	20	12	6	6
Q	O	15	15	20	12	9	3
Q	O	16	15	20	8	6	1
Q	O	17	15	20	10	5	5
Q	O	18	15	20	8	4	4
Q	O	19	15	20	10	8	2
Q	O	20	15	20	5	3	2
Q	O	21	15	20	3	3	0
Q	O	22	15	20	14	7	5
Q	O	23	15	20	10	5	4
Q	O	24	15	20	13	9	4
Q	O	25	15	20	8	6	2
Q	O	26	15	20	12	6	6
Q	O	27	15	20	8	5	3
Q	O	28	15	20	17	16	1
Q	O	29	15	20	16	10	4
Q	O	30	15	20	11	6	3
O	P	1	15	20	18	7	10
O	P	2	15	20	18	10	8
O	P	3	15	20	17	6	9
O	P	4	15	20	20	10	8
O	P	5	15	20	19	11	8
O	P	6	15	20	14	4	8
O	P	7	15	20	17	9	8
O	P	8	15	20	20	11	7
O	P	9	15	20	17	5	8
O	P	10	15	20	15	5	8
O	P	11	15	20	18	10	8
O	P	12	15	20	17	5	9
O	P	13	15	20	16	7	9
O	P	14	15	20	20	11	9
O	P	15	15	20	18	11	4
O	P	16	15	20	18	6	10
O	P	17	15	20	19	9	9
O	P	18	15	20	18	11	7
O	P	19	15	20	18	8	8
O	P	20	15	20	16	7	9
O	P	21	15	20	19	7	9
O	P	22	15	20	16	8	7
O	P	23	15	20	16	9	6
O	P	24	15	20	18	10	4
O	P	25	15	20	19	9	6
O	P	26	15	20	19	7	8
O	P	27	15	20	18	10	7
O	P	28	15	20	19	9	8
O	P	29	15	20	17	5	8
O	P	30	15	20	18	8	9
P	P	1	15	20	16	9	7
P	P	2	15	20	15	8	5
P	P	3	15	20	15	8	6
P	P	4	15	20	16	9	7
P	P	5	15	20	17	9	6
P	P	6	15	20	17	9	6
P	P	7	15	20	19	12	5
P	P	8	15	20	18	5	13
P	P	9	15	20	18	6	8
P	P	10	15	20	17	7	8
P	P	11	15	20	17	5	11
P	P	12	15	20	16	8	8
P	P	13	15	20	17	9	7
P	P	14	15	20	18	12	5
P	P	15	15	20	18	10	4
P	P	16	15	20	19	10	9
P	P	17	15	20	19	12	7
P	P	18	15	20	19	12	7
P	P	19	15	20	17	13	2
P	P	20	15	20	20	8	10
P	P	21	15	20	17	8	9
P	P	22	15	20	18	8	10
P	P	23	15	20	16	8	7
P	P	24	15	20	16	6	10
P	P	25	15	20	18	11	6
P	P	26	15	20	15	8	7
P	P	27	15	20	20	6	11
P	P	28	15	20	14	5	9
P	P	29	15	20	18	11	5
P	P	30	15	20	13	6	7
Q	P	1	15	20	17	9	5
Q	P	2	15	20	16	10	5
Q	P	3	15	20	16	7	9
Q	P	4	15	20	16	7	9
Q	P	5	15	20	17	8	7
Q	P	6	15	20	20	10	8
Q	P	7	15	20	20	12	8
Q	P	8	15	20	18	7	8
Q	P	9	15	20	17	5	12
Q	P	10	15	20	18	6	5
Q	P	11	15	20	18	12	6
Q	P	12	15	20	19	11	6
Q	P	13	15	20	19	10	9
Q	P	14	15	20	18	6	12
Q	P	15	15	20	18	9	6
Q	P	16	15	20	19	10	9
Q	P	17	15	20	19	15	3
Q	P	18	15	20	16	9	6
Q	P	19	15	20	20	9	9
Q	P	20	15	20	15	6	9
Q	P	21	15	20	18	7	8
Q	P	22	15	20	19	8	11
Q	P	23	15	20	19	10	8
Q	P	24	15	20	18	8	10
Q	P	25	15	20	16	8	8
Q	P	26	15	20	17	8	6
Q	P	27	15	20	18	5	10
Q	P	28	15	20	18	7	8
Q	P	29	15	20	19	9	8
Q	P	30	15	20	18	12	5
O	Q	1	15	20	12	10	1
O	Q	2	15	20	17	8	2
O	Q	3	15	20	15	12	3
O	Q	4	15	20	18	16	1
O	Q	5	15	20	15	12	3
O	Q	6	15	20	14	10	2
O	Q	7	15	20	18	14	2
O	Q	8	15	20	14	9	1
O	Q	9	15	20	14	12	2
O	Q	10	15	20	15	13	2
O	Q	11	15	20	15	10	4
O	Q	12	15	20	18	11	4
O	Q	13	15	20	14	6	1
O	Q	14	15	20	15	9	5
O	Q	15	15	20	17	11	3
O	Q	16	15	20	15	11	2
O	Q	17	15	20	16	11	4
O	Q	18	15	20	15	13	2
O	Q	19	15	20	11	7	3
O	Q	20	15	20	15	12	2
O	Q	21	15	20	17	13	2
O	Q	22	15	20	15	12	2
O	Q	23	15	20	13	7	2
O	Q	24	15	20	16	13	2
O	Q	25	15	20	6	6	0
O	Q	26	15	20	19	13	2
O	Q	27	15	20	10	7	3
O	Q	28	15	20	8	4	1
O	Q	29	15	20	8	6	1
O	Q	30	15	20	13	8	4
P	Q	1	15	21	17	10	7
P	Q	2	15	20	12	4	8
P	Q	3	15	20	18	8	7
P	Q	4	15	20	15	10	5
P	Q	5	15	20	19	6	9
P	Q	6	15	20	18	6	9
P	Q	7	15	20	19	6	10
P	Q	8	15	20	18	10	7
P	Q	9	15	20	17	8	6
P	Q	10	15	20	17	10	6
P	Q	11	15	20	20	7	12
P	Q	12	15	20	18	9	7
P	Q	13	15	20	18	7	11
P	Q	14	15	20	11	6	4
P	Q	15	15	20	16	6	9
P	Q	16	15	20	14	7	5
P	Q	17	15	20	15	5	7
P	Q	18	15	20	13	8	5
P	Q	19	15	20	19	7	11
P	Q	20	15	20	17	9	8
P	Q	21	15	20	13	5	7
P	Q	22	15	20	10	3	7
P	Q	23	15	20	15	7	8
P	Q	24	15	20	13	6	6
P	Q	25	15	20	12	6	5
P	Q	26	15	20	12	4	7
P	Q	27	15	20	11	2	5
P	Q	28	15	20	15	6	8
P	Q	29	15	20	13	6	7
P	Q	30	15	20	10	3	6
Q	Q	1	15	20	9	4	5
Q	Q	2	15	20	10	2	8
Q	Q	3	15	20	10	7	2
Q	Q	4	15	20	8	5	3
Q	Q	5	15	20	8	6	2
Q	Q	6	15	20	7	4	2
Q	Q	7	15	20	9	5	3
Q	Q	8	15	20	8	1	6
Q	Q	9	15	20	12	2	9
Q	Q	10	15	20	7	3	3
Q	Q	11	15	20	7	3	4
Q	Q	12	15	20	9	5	4
Q	Q	13	15	20	8	5	3
Q	Q	14	15	20	8	2	6
Q	Q	15	15	20	12	6	6
Q	Q	16	15	20	9	6	3
Q	Q	17	15	20	8	5	3
Q	Q	18	15	20	11	4	6
Q	Q	19	15	20	7	3	4
Q	Q	20	15	20	5	3	2
Q	Q	21	15	20	3	1	2
Q	Q	22	15	20	3	1	2
Q	Q	23	15	20	8	4	4
Q	Q	24	15	20	5	3	2
Q	Q	25	15	20	11	4	7
Q	Q	26	15	20	12	7	5
Q	Q	27	15	20	10	5	5
Q	Q	28	15	20	14	7	6
Q	Q	29	15	20	1	1	0
Q	Q	30	15	20	2	2	0
A	A	1	20	20	11	5	6
A	A	2	20	20	16	9	6
A	A	3	20	20	18	10	8
A	A	4	20	20	18	9	6
A	A	5	20	20	15	9	6
A	A	6	20	20	16	4	12
A	A	7	20	20	13	8	5
A	A	8	20	20	17	6	10
A	A	9	20	20	15	8	7
A	A	10	20	20	18	7	10
A	A	11	20	20	15	8	7
A	A	12	20	20	16	7	9
A	A	13	20	20	7	5	2
A	A	14	20	20	17	7	9
A	A	15	20	20	15	7	8
A	A	16	20	20	15	7	8
A	A	17	20	20	13	7	6
A	A	18	20	20	18	11	7
A	A	19	20	20	10	3	7
A	A	20	20	20	16	10	6
A	A	21	20	20	12	5	7
A	A	22	20	20	16	9	7
A	A	23	20	20	11	9	2
A	A	24	20	20	15	8	5
A	A	25	20	20	13	4	8
A	A	26	20	20	18	7	10
A	A	27	20	20	16	7	8
A	A	28	20	20	14	8	5
A	A	29	20	20	19	9	10
A	A	30	20	20	14	6	3
B	A	1	20	20	14	6	8
B	A	2	20	20	17	10	7
B	A	3	20	20	12	6	6
B	A	4	20	20	12	4	7
B	A	5	20	20	11	4	6
B	A	6	20	20	12	9	3
B	A	7	20	20	14	8	6
B	A	8	20	20	11	5	4
B	A	9	20	20	13	6	7
B	A	10	20	20	17	6	11
B	A	11	20	20	13	7	6
B	A	12	20	20	14	5	3
B	A	13	20	20	13	5	8
B	A	14	20	20	14	5	8
B	A	15	20	20	7	1	5
B	A	16	20	20	11	5	6
B	A	17	20	20	17	10	7
B	A	18	20	20	12	8	4
B	A	19	20	20	12	5	5
B	A	20	20	20	12	2	9
B	A	21	20	20	7	2	3
B	A	22	20	20	17	10	6
B	A	23	20	20	6	3	3
B	A	24	20	20	8	2	6
B	A	25	20	20	10	4	4
B	A	26	20	20	11	5	5
B	A	27	20	20	16	10	5
B	A	28	20	20	13	3	7
B	A	29	20	20	10	5	3
B	A	30	20	20	11	8	2
C	A	1	20	20	13	6	7
C	A	2	20	20	13	5	8
C	A	3	20	20	13	3	10
C	A	4	20	20	14	6	6
C	A	5	20	20	14	5	7
C	A	6	20	20	13	7	6
C	A	7	20	20	10	7	3
C	A	8	20	20	9	4	5
C	A	9	20	20	7	3	4
C	A	10	20	20	8	2	5
C	A	11	20	20	10	4	6
C	A	12	20	20	7	3	4
C	A	13	20	20	8	2	4
C	A	14	20	20	8	2	4
C	A	15	20	20	14	6	5
C	A	16	20	20	14	7	5
C	A	17	20	20	3	2	1
C	A	18	20	20	6	2	3
C	A	19	20	20	7	4	2
C	A	20	20	20	13	7	4
C	A	21	20	16	10	4	6
C	A	22	20	20	13	7	5
C	A	23	20	20	17	8	8
C	A	24	20	20	7	2	4
C	A	25	20	20	15	3	11
C	A	26	20	20	16	6	9
C	A	27	20	20	13	6	6
C	A	28	20	20	6	5	1
C	A	29	20	20	16	8	8
C	A	30	20	20	12	7	5
A	B	1	20	20	16	5	8
A	B	2	20	20	15	9	6
A	B	3	20	20	16	7	8
A	B	4	20	20	11	3	7
A	B	5	20	20	17	9	5
A	B	6	20	20	14	5	7
A	B	7	20	20	8	4	4
A	B	8	20	20	18	8	9
A	B	9	20	20	18	6	12
A	B	10	20	20	18	8	10
A	B	11	20	20	17	7	9
A	B	12	20	20	12	8	3
A	B	13	20	16	9	2	4
A	B	14	20	20	4	2	1
A	B	15	20	20	8	4	3
A	B	16	20	20	10	5	5
A	B	17	20	20	12	6	6
A	B	18	20	20	12	7	5
A	B	19	20	20	6	4	2
A	B	20	20	20	11	4	7
A	B	21	20	20	13	5	8
A	B	22	20	20	11	4	5
A	B	23	20	20	10	4	6
A	B	24	20	20	10	2	7
A	B	25	20	20	11	2	6
A	B	26	20	20	8	2	6
A	B	27	20	20	7	3	4
A	B	28	20	20	8	5	2
A	B	29	20	20	11	7	3
A	B	30	20	20	13	4	7
B	B	1	20	20	10	5	1
B	B	2	20	20	10	4	6
B	B	3	20	20	12	6	5
B	B	4	20	20	13	5	8
B	B	5	20	20	12	5	7
B	B	6	20	20	9	5	4
B	B	7	20	20	15	8	6
B	B	8	20	20	15	8	6
B	B	9	20	20	17	9	7
B	B	10	20	20	16	8	8
B	B	11	20	20	10	9	1
B	B	12	20	20	10	3	7
B	B	13	20	20	16	7	8
B	B	14	20	20	13	4	6
B	B	15	20	20	13	10	3
B	B	16	20	20	16	5	10
B	B	17	20	20	9	4	5
B	B	18	20	20	13	5	6
B	B	19	20	20	12	4	8
B	B	20	20	20	17	7	8
B	B	21	20	20	16	8	7
B	B	22	20	20	14	8	6
B	B	23	20	20	14	7	7
B	B	24	20	20	9	5	3
B	B	25	20	20	16	4	11
B	B	26	20	20	11	6	5
B	B	27	20	20	12	6	4
B	B	28	20	20	15	6	8
B	B	29	20	20	10	6	4
B	B	30	20	20	15	4	8
C	B	1	20	20	15	10	5
C	B	2	20	20	15	10	1
C	B	3	20	20	20	7	8
C	B	4	20	20	18	6	10
C	B	5	20	20	18	5	10
C	B	6	20	20	15	6	9
C	B	7	20	20	16	9	5
C	B	8	20	20	18	9	4
C	B	9	20	20	12	5	6
C	B	10	20	20	15	4	11
C	B	11	20	20	12	4	7
C	B	12	20	20	16	5	8
C	B	13	20	20	9	5	4
C	B	14	20	20	10	6	3
C	B	15	20	20	12	8	4
C	B	16	20	20	3	2	1
C	B	17	20	20	4	3	0
C	B	18	20	20	1	1	0
C	B	19	20	20	12	6	6
C	B	20	20	20	14	9	5
C	B	21	20	20	4	3	1
C	B	22	20	20	13	6	7
C	B	23	20	20	2	1	1
C	B	24	20	20	13	7	6
C	B	25	20	20	5	3	2
C	B	26	20	20	5	3	2
C	B	27	20	20	10	5	5
C	B	28	20	20	13	4	9
C	B	29	20	20	12	9	2
C	B	30	20	20	10	5	5
A	C	1	20	20	17	4	10
A	C	2	20	20	14	4	8
A	C	3	20	20	13	8	5
A	C	4	20	20	12	3	7
A	C	5	20	20	19	10	5
A	C	6	20	20	18	11	6
A	C	7	20	20	14	8	6
A	C	8	20	20	17	4	11
A	C	9	20	20	15	7	7
A	C	10	20	20	18	8	9
A	C	11	20	20	15	10	4
A	C	12	20	20	14	3	4
A	C	13	20	20	19	9	7
A	C	14	20	20	16	6	7
A	C	15	20	20	14	8	5
A	C	16	20	20	15	6	7
A	C	17	20	20	12	4	7
A	C	18	20	20	13	5	5
A	C	19	20	20	12	9	3
A	C	20	20	20	12	7	5
A	C	21	20	20	16	8	8
A	C	22	20	20	17	4	9
A	C	23	20	20	10	9	1
A	C	24	20	20	12	3	6
A	C	25	20	20	11	4	7
A	C	26	20	20	14	7	6
A	C	27	20	20	11	4	7
A	C	28	20	20	9	5	4
A	C	29	20	20	7	4	3
A	C	30	20	20	11	8	2
B	C	1	20	20	16	6	3
B	C	2	20	20	16	10	6
B	C	3	20	20	14	7	3
B	C	4	20	40	30	12	14
B	C	5	20	20	17	11	5
B	C	6	20	20	13	6	5
B	C	7	20	20	12	3	8
B	C	8	20	20	15	6	6
B	C	9	20	20	11	2	6
B	C	10	20	20	17	5	8
B	C	11	20	20	14	6	8
B	C	12	20	20	13	4	7
B	C	13	20	20	16	6	10
B	C	14	20	20	17	7	9
B	C	15	20	20	15	6	8
B	C	16	20	20	18	9	7
B	C	17	20	20	15	6	3
B	C	18	20	20	14	7	4
B	C	19	20	20	15	3	8
B	C	20	20	20	20	5	12
B	C	21	20	20	18	11	6
B	C	22	20	20	19	9	6
B	C	23	20	20	13	7	6
B	C	24	20	20	17	8	5
B	C	25	20	20	14	7	7
B	C	26	20	20	20	9	11
B	C	27	20	20	20	8	11
B	C	28	20	20	20	12	6
B	C	29	20	20	18	8	9
B	C	30	20	20	18	7	11
C	C	1	20	20	20	6	10
C	C	2	20	20	18	10	4
C	C	3	20	20	20	9	10
C	C	4	20	20	17	8	8
C	C	5	20	20	19	12	7
C	C	6	20	20	18	8	10
C	C	7	20	18	17	6	6
C	C	8	20	20	20	4	12
C	C	9	20	20	17	9	6
C	C	10	20	20	13	6	6
C	C	11	20	20	16	7	7
C	C	12	20	40	26	11	10
C	C	13	20	16	11	8	2
C	C	14	20	20	18	10	6
C	C	15	20	20	12	6	5
C	C	16	20	20	6	4	2
C	C	17	20	20	18	8	8
C	C	18	20	20	16	8	8
C	C	19	20	20	18	9	9
C	C	20	20	20	18	3	15
C	C	21	20	20	15	7	7
C	C	22	20	20	14	9	5
C	C	23	20	20	20	12	7
C	C	24	20	20	12	3	9
C	C	25	20	20	11	6	4
C	C	26	20	20	16	6	10
C	C	27	20	20	10	3	6
C	C	28	20	20	16	8	8
C	C	29	20	20	14	5	7
C	C	30	20	20	16	10	5
D	D	1	20	20	13	5	6
D	D	2	20	20	11	5	6
D	D	3	20	20	10	5	5
D	D	4	20	20	10	5	4
D	D	5	20	20	10	5	4
D	D	6	20	20	9	3	4
D	D	7	20	20	14	8	5
D	D	8	20	20	9	4	5
D	D	9	20	20	15	5	7
D	D	10	20	20	17	6	10
D	D	11	20	20	14	5	6
D	D	12	20	20	13	5	6
D	D	13	20	20	13	8	5
D	D	14	20	20	9	5	4
D	D	15	20	20	12	6	6
D	D	16	20	20	13	6	4
D	D	17	20	20	9	5	4
D	D	18	20	20	13	6	5
D	D	19	20	20	12	6	6
D	D	20	20	20	10	7	3
D	D	21	20	20	15	6	9
D	D	22	20	20	11	7	4
D	D	23	20	20	12	7	4
D	D	24	20	20	9	3	5
D	D	25	20	20	11	5	5
D	D	26	20	20	18	7	10
D	D	27	20	20	15	8	7
D	D	28	20	20	6	3	3
D	D	29	20	20	15	10	4
D	D	30	20	20	8	4	4
E	D	1	20	20	13	7	6
E	D	2	20	20	9	5	4
E	D	3	20	20	5	4	0
E	D	4	20	20	9	5	3
E	D	5	20	20	11	6	5
E	D	6	20	20	9	5	4
E	D	7	20	20	12	4	7
E	D	8	20	20	9	5	3
E	D	9	20	20	7	2	5
E	D	10	20	20	3	1	2
E	D	11	20	20	12	8	4
E	D	12	20	20	10	7	3
E	D	13	20	20	7	2	4
E	D	14	20	20	7	1	5
E	D	15	20	20	15	5	10
E	D	16	20	20	10	5	4
E	D	17	20	20	9	3	5
E	D	18	20	20	8	2	5
E	D	19	20	20	12	6	6
E	D	20	20	20	9	3	6
E	D	21	20	20	7	5	2
E	D	22	20	20	7	4	3
E	D	23	20	20	8	3	5
E	D	24	20	20	9	5	4
E	D	25	20	20	6	3	2
E	D	26	20	20	8	5	3
E	D	27	20	20	16	5	9
E	D	28	20	20	8	3	4
E	D	29	20	20	5	2	2
E	D	30	20	20	11	4	6
F	D	1	20	20	14	8	5
F	D	2	20	20	8	3	3
F	D	3	20	20	18	7	11
F	D	4	20	20	6	4	2
F	D	5	20	20	5	4	1
F	D	6	20	20	14	5	8
F	D	7	20	20	8	3	5
F	D	8	20	16	10	3	7
F	D	9	20	20	13	10	2
F	D	10	20	20	13	7	6
F	D	11	20	20	15	7	7
F	D	12	20	20	20	9	8
F	D	13	20	20	12	7	5
F	D	14	20	20	16	8	7
F	D	15	20	20	9	6	3
F	D	16	20	20	15	3	11
F	D	17	20	20	6	4	2
F	D	18	20	20	14	5	8
F	D	19	20	20	8	4	4
F	D	20	20	20	14	6	8
F	D	21	20	20	7	5	2
F	D	22	20	20	15	4	9
F	D	23	20	20	15	6	8
F	D	24	20	20	12	6	6
F	D	25	20	20	10	6	4
F	D	26	20	20	14	5	6
F	D	27	20	20	14	6	7
F	D	28	20	20	12	2	8
F	D	29	20	20	11	5	6
F	D	30	20	20	13	4	9
D	E	1	20	20	11	6	5
D	E	2	20	20	12	6	6
D	E	3	20	20	7	4	3
D	E	4	20	20	14	10	3
D	E	5	20	20	18	8	10
D	E	6	20	20	12	5	7
D	E	7	20	20	12	6	6
D	E	8	20	20	13	6	7
D	E	9	20	20	17	6	11
D	E	10	20	20	8	3	5
D	E	11	20	20	18	8	8
D	E	12	20	20	10	7	3
D	E	13	20	20	11	8	3
D	E	14	20	20	11	3	6
D	E	15	20	20	15	6	9
D	E	16	20	20	6	3	2
D	E	17	20	20	11	4	6
D	E	18	20	20	6	6	0
D	E	19	20	20	3	0	3
D	E	20	20	20	5	3	2
D	E	21	20	20	3	0	3
D	E	22	20	20	3	1	2
D	E	23	20	20	9	3	6
D	E	24	20	20	9	4	5
D	E	25	20	20	9	4	4
D	E	26	20	20	15	7	8
D	E	27	20	20	15	7	7
D	E	28	20	20	13	4	9
D	E	29	20	20	12	5	4
D	E	30	20	20	13	8	5
E	E	1	20	20	8	7	1
E	E	2	20	20	11	7	4
E	E	3	20	20	17	12	4
E	E	4	20	20	20	8	10
E	E	5	20	20	14	10	3
E	E	6	20	20	17	8	6
E	E	7	20	20	18	12	5
E	E	8	20	20	16	11	5
E	E	9	20	20	18	7	11
E	E	10	20	20	13	10	3
E	E	11	20	20	18	11	4
E	E	12	20	20	9	6	3
E	E	13	20	20	17	11	4
E	E	14	20	20	14	9	4
E	E	15	20	20	18	11	5
E	E	16	20	20	18	12	5
E	E	17	20	20	16	10	6
E	E	18	20	20	15	9	5
E	E	19	20	20	15	13	2
E	E	20	20	20	13	10	3
E	E	21	20	20	14	8	5
E	E	22	20	20	9	6	3
E	E	23	20	20	15	8	7
E	E	24	20	20	15	8	6
E	E	25	20	20	15	8	7
E	E	26	20	20	12	9	2
E	E	27	20	20	9	4	5
E	E	28	20	20	11	8	3
E	E	29	20	20	10	3	7
E	E	30	20	20	15	7	7
F	E	1	20	20	12	7	4
F	E	2	20	20	12	7	5
F	E	3	20	20	13	11	2
F	E	4	20	20	10	6	4
F	E	5	20	20	4	1	2
F	E	6	20	20	14	7	6
F	E	7	20	20	3	2	1
F	E	8	20	20	11	4	6
F	E	9	20	20	8	4	4
F	E	10	20	20	13	7	5
F	E	11	20	20	17	11	5
F	E	12	20	20	12	9	3
F	E	13	20	20	15	11	4
F	E	14	20	20	13	7	5
F	E	15	20	20	18	10	7
F	E	16	20	20	11	8	3
F	E	17	20	20	16	10	6
F	E	18	20	20	12	8	4
F	E	19	20	20	16	13	3
F	E	20	20	20	16	11	4
F	E	21	20	20	15	10	4
F	E	22	20	20	2	1	1
F	E	23	20	20	9	4	5
F	E	24	20	20	13	8	5
F	E	25	20	20	4	4	0
F	E	26	20	20	14	8	6
F	E	27	20	20	9	7	2
F	E	28	20	20	18	13	5
F	E	29	20	20	14	6	6
F	E	30	20	20	10	7	3
D	F	1	20	20	12	4	6
D	F	2	20	20	11	6	5
D	F	3	20	20	10	4	5
D	F	4	20	20	10	6	4
D	F	5	20	20	12	6	6
D	F	6	20	20	16	7	7
D	F	7	20	20	10	5	5
D	F	8	20	20	9	5	4
D	F	9	20	20	7	4	3
D	F	10	20	20	10	4	6
D	F	11	20	18	8	5	3
D	F	12	20	20	13	4	7
D	F	13	20	20	16	4	11
D	F	14	20	20	10	6	3
D	F	15	20	20	15	0	0
D	F	16	20	20	19	8	10
D	F	17	20	20	19	8	8
D	F	18	20	20	12	6	5
D	F	19	20	20	13	6	7
D	F	20	20	20	14	6	8
D	F	21	20	20	16	5	10
D	F	22	20	20	18	9	7
D	F	23	20	20	14	9	5
D	F	24	20	20	10	8	2
D	F	25	20	20	13	5	7
D	F	26	20	20	15	7	8
D	F	27	20	20	15	7	7
D	F	28	20	20	11	6	5
D	F	29	20	20	16	8	6
D	F	30	20	20	15	9	6
E	F	1	20	20	14	9	5
E	F	2	20	20	12	6	6
E	F	3	20	20	11	5	5
E	F	4	20	20	13	6	7
E	F	5	20	20	9	6	3
E	F	6	20	20	14	6	7
E	F	7	20	20	10	3	6
E	F	8	20	20	9	4	4
E	F	9	20	20	14	8	6
E	F	10	20	20	13	4	8
E	F	11	20	20	8	2	6
E	F	12	20	20	16	8	6
E	F	13	20	20	16	7	8
E	F	14	20	20	15	8	7
E	F	15	20	20	16	7	7
E	F	16	20	20	16	7	8
E	F	17	20	20	14	7	6
E	F	18	20	20	15	8	6
E	F	19	20	20	14	6	5
E	F	20	20	20	13	5	8
E	F	21	20	20	12	3	9
E	F	22	20	20	14	6	7
E	F	23	20	20	14	6	7
E	F	24	20	20	14	6	8
E	F	25	20	20	14	8	6
E	F	26	20	20	17	5	11
E	F	27	20	20	13	8	4
E	F	28	20	20	14	8	3
E	F	29	20	20	11	6	5
E	F	30	20	20	14	8	6
F	F	1	20	20	15	9	6
F	F	2	20	20	9	4	5
F	F	3	20	20	7	3	4
F	F	4	20	20	10	8	2
F	F	5	20	20	9	2	6
F	F	6	20	20	7	5	2
F	F	7	20	20	9	5	3
F	F	8	20	20	14	7	4
F	F	9	20	20	11	2	7
F	F	10	20	20	10	2	8
F	F	11	20	20	2	0	1
F	F	12	20	20	2	1	1
F	F	13	20	20	7	5	2
F	F	14	20	20	16	8	6
F	F	15	20	20	13	8	4
F	F	16	20	20	2	1	1
F	F	17	20	20	19	8	11
F	F	18	20	20	17	7	8
F	F	19	20	20	18	9	9
F	F	20	20	20	3	0	3
F	F	21	20	20	20	8	9
F	F	22	20	20	19	12	6
F	F	23	20	20	17	6	10
F	F	24	20	20	19	9	8
F	F	25	20	20	15	5	10
F	F	26	20	20	17	5	11
F	F	27	20	20	14	5	9
F	F	28	20	20	19	9	10
F	F	29	20	20	18	9	8
F	F	30	20	20	12	6	6
L	L	1	20	20	1	1	0
L	L	2	20	20	10	5	5
L	L	3	20	20	1	0	1
L	L	4	20	20	12	6	6
L	L	5	20	20	5	2	3
L	L	6	20	20	7	3	4
L	L	7	20	20	5	2	3
L	L	8	20	20	8	6	1
L	L	9	20	20	6	3	2
L	L	10	20	20	3	2	1
L	L	11	20	20	0	0	0
L	L	12	20	20	7	6	1
L	L	13	20	20	4	2	2
L	L	14	20	20	1	1	0
L	L	15	20	20	7	4	3
L	L	16	20	20	6	3	3
L	L	17	20	20	2	1	1
L	L	18	20	20	2	1	1
L	L	19	20	20	0	0	0
L	L	20	20	20	4	4	0
L	L	21	20	20	7	3	3
L	L	22	20	20	10	9	1
L	L	23	20	20	9	3	4
L	L	24	20	20	7	4	3
L	L	25	20	20	5	1	4
L	L	26	20	20	8	3	4
L	L	27	20	20	4	2	2
L	L	28	20	20	8	3	3
L	L	29	20	20	5	3	2
L	L	30	20	20	4	1	3
M	L	1	20	20	3	0	3
M	L	2	20	20	9	3	6
M	L	3	20	20	4	1	3
M	L	4	20	20	5	1	4
M	L	5	20	0	0	0	0
M	L	6	20	20	2	1	1
M	L	7	20	20	4	1	3
M	L	8	20	20	4	3	1
M	L	9	20	20	2	2	0
M	L	10	20	20	5	3	2
M	L	11	20	20	5	3	2
M	L	12	20	20	10	4	6
M	L	13	20	20	2	1	1
M	L	14	20	20	9	7	2
M	L	15	20	20	6	4	2
M	L	16	20	20	8	4	4
M	L	17	20	20	2	1	1
M	L	18	20	16	9	3	6
M	L	19	20	20	5	4	1
M	L	20	20	20	4	4	0
M	L	21	20	20	4	1	3
M	L	22	20	20	1	1	0
M	L	23	20	20	0	0	0
M	L	24	20	20	1	0	1
M	L	25	20	20	0	0	0
M	L	26	20	20	4	3	1
M	L	27	20	20	3	1	2
M	L	28	20	20	6	4	2
M	L	29	20	20	0	0	0
M	L	30	20	20	0	0	0
N	L	1	20	20	10	3	6
N	L	2	20	20	8	1	7
N	L	3	20	20	3	1	2
N	L	4	20	20	5	3	2
N	L	5	20	20	7	5	2
N	L	6	20	20	9	7	2
N	L	7	20	20	5	3	2
N	L	8	20	20	7	4	2
N	L	9	20	20	9	7	2
N	L	10	20	20	4	2	2
N	L	11	20	20	3	2	1
N	L	12	20	20	8	3	5
N	L	13	20	20	8	1	7
N	L	14	20	20	3	1	2
N	L	15	20	20	1	1	0
N	L	16	20	20	10	6	4
N	L	17	20	20	9	7	2
N	L	18	20	20	0	0	0
N	L	19	20	20	5	2	3
N	L	20	20	20	7	4	3
N	L	21	20	20	8	5	3
N	L	22	20	20	4	3	1
N	L	23	20	20	7	4	3
N	L	24	20	20	9	6	3
N	L	25	20	20	5	5	0
N	L	26	20	20	3	0	3
N	L	27	20	20	5	3	2
N	L	28	20	20	2	2	0
N	L	29	20	20	6	4	2
N	L	30	20	20	8	5	3
L	M	1	20	20	13	13	0
L	M	2	20	20	13	13	0
L	M	3	20	20	10	8	2
L	M	4	20	20	10	9	0
L	M	5	20	20	9	9	0
L	M	6	20	20	7	7	0
L	M	7	20	20	13	12	1
L	M	8	20	20	14	11	0
L	M	9	20	20	9	7	0
L	M	10	20	20	14	13	1
L	M	11	20	20	9	8	0
L	M	12	20	20	12	8	1
L	M	13	20	20	13	10	2
L	M	14	20	20	8	8	0
L	M	15	20	20	8	8	0
L	M	16	20	20	10	9	0
L	M	17	20	20	12	10	1
L	M	18	20	20	12	11	1
L	M	19	20	20	9	9	0
L	M	20	20	20	12	11	1
L	M	21	20	20	13	11	0
L	M	22	20	20	12	12	0
L	M	23	20	20	10	10	0
L	M	24	20	20	10	8	2
L	M	25	20	20	9	9	0
L	M	26	20	20	10	9	1
L	M	27	20	20	10	10	0
L	M	28	20	20	10	7	1
L	M	29	20	20	13	13	0
L	M	30	20	20	6	6	0
M	M	1	20	20	9	7	1
M	M	2	20	20	10	10	0
M	M	3	20	20	7	7	0
M	M	4	20	20	9	9	0
M	M	5	20	20	10	9	1
M	M	6	20	20	10	10	0
M	M	7	20	20	6	4	0
M	M	8	20	20	13	12	1
M	M	9	20	20	11	9	1
M	M	10	20	20	7	6	0
M	M	11	20	20	7	6	0
M	M	12	20	20	14	11	1
M	M	13	20	20	8	8	0
M	M	14	20	20	9	7	1
M	M	15	20	20	15	15	0
M	M	16	20	20	9	9	0
M	M	17	20	20	8	8	0
M	M	18	20	20	4	4	0
M	M	19	20	20	4	4	0
M	M	20	20	20	5	5	0
M	M	21	20	20	13	13	0
M	M	22	20	20	7	7	0
M	M	23	20	20	4	4	0
M	M	24	20	20	11	11	0
M	M	25	20	20	9	7	0
M	M	26	20	20	8	8	0
M	M	27	20	20	6	4	0
M	M	28	20	20	4	4	0
M	M	29	20	20	2	2	0
M	M	30	20	20	5	3	0
N	M	1	20	20	9	9	0
N	M	2	20	20	9	8	0
N	M	3	20	20	10	9	0
N	M	4	20	20	12	10	0
N	M	5	20	20	8	8	0
N	M	6	20	20	6	6	0
N	M	7	20	20	10	8	2
N	M	8	20	20	13	13	0
N	M	9	20	20	6	5	1
N	M	10	20	20	5	5	0
N	M	11	20	20	13	13	0
N	M	12	20	20	13	12	0
N	M	13	20	20	11	11	0
N	M	14	20	20	10	9	0
N	M	15	20	20	11	10	0
N	M	16	20	20	7	7	0
N	M	17	20	20	11	9	0
N	M	18	20	20	13	13	0
N	M	19	20	20	10	10	0
N	M	20	20	20	11	9	1
N	M	21	20	20	10	9	1
N	M	22	20	20	11	11	0
N	M	23	20	20	6	6	0
N	M	24	20	20	11	10	1
N	M	25	20	20	8	8	0
N	M	26	20	20	7	7	0
N	M	27	20	20	7	5	1
N	M	28	20	20	8	7	0
N	M	29	20	20	5	4	0
N	M	30	20	20	5	4	1
L	N	1	20	20	6	3	3
L	N	2	20	20	8	4	2
L	N	3	20	20	11	5	5
L	N	4	20	20	6	6	0
L	N	5	20	20	9	3	4
L	N	6	20	20	13	6	7
L	N	7	20	20	10	7	1
L	N	8	20	20	9	4	5
L	N	9	20	20	11	7	4
L	N	10	20	20	8	5	3
L	N	11	20	20	5	3	2
L	N	12	20	20	10	5	5
L	N	13	20	20	11	9	2
L	N	14	20	20	9	4	3
L	N	15	20	20	13	4	9
L	N	16	20	20	8	5	3
L	N	17	20	20	5	4	1
L	N	18	20	20	7	1	6
L	N	19	20	20	7	3	4
L	N	20	20	20	13	7	6
L	N	21	20	20	11	7	3
L	N	22	20	20	8	4	4
L	N	23	20	20	7	4	3
L	N	24	20	20	11	6	5
L	N	25	20	20	6	2	4
L	N	26	20	20	12	7	4
L	N	27	20	20	4	2	2
L	N	28	20	20	8	6	2
L	N	29	20	20	6	3	3
L	N	30	20	20	9	4	4
M	N	1	20	20	12	4	6
M	N	2	20	20	9	4	5
M	N	3	20	20	7	6	1
M	N	4	20	20	9	3	3
M	N	5	20	20	10	8	1
M	N	6	20	20	15	6	6
M	N	7	20	20	11	4	6
M	N	8	20	20	14	3	7
M	N	9	20	20	11	6	4
M	N	10	20	20	11	6	5
M	N	11	20	20	14	9	5
M	N	12	20	20	12	7	3
M	N	13	20	20	12	3	8
M	N	14	20	20	9	4	5
M	N	15	20	20	9	6	2
M	N	16	20	20	12	3	7
M	N	17	20	20	4	2	2
M	N	18	20	20	14	5	7
M	N	19	20	20	8	2	6
M	N	20	20	20	13	5	3
M	N	21	20	20	12	3	6
M	N	22	20	20	12	7	2
M	N	23	20	20	14	5	5
M	N	24	20	20	14	5	8
M	N	25	20	20	8	3	4
M	N	26	20	20	11	8	2
M	N	27	20	20	8	3	5
M	N	28	20	20	16	2	7
M	N	29	20	20	12	7	2
M	N	30	20	20	8	4	4
N	N	1	20	20	7	3	2
N	N	2	20	20	10	4	5
N	N	3	20	20	5	1	4
N	N	4	20	20	10	4	5
N	N	5	20	20	14	6	7
N	N	6	20	20	9	2	6
N	N	7	20	20	13	6	6
N	N	8	20	20	1	1	0
N	N	9	20	20	7	2	4
N	N	10	20	20	12	5	5
N	N	11	20	20	7	3	3
N	N	12	20	20	9	5	3
N	N	13	20	20	14	7	6
N	N	14	20	20	3	3	0
N	N	15	20	20	10	3	5
N	N	16	20	20	8	4	2
N	N	17	20	20	8	5	3
N	N	18	20	20	7	4	1
N	N	19	20	20	8	1	7
N	N	20	20	20	12	5	5
N	N	21	20	20	5	3	2
N	N	22	20	20	6	2	4
N	N	23	20	20	7	3	3
N	N	24	20	20	7	4	3
N	N	25	20	20	9	3	4
N	N	26	20	20	10	3	6
N	N	27	20	20	9	3	4
N	N	28	20	20	12	6	6
N	N	29	20	20	7	5	1
N	N	30	20	20	10	3	4
O	O	1	20	20	16	9	6
O	O	2	20	20	18	8	10
O	O	3	20	20	10	10	0
O	O	4	20	20	14	10	3
O	O	5	20	20	15	9	5
O	O	6	20	20	13	7	5
O	O	7	20	20	10	8	2
O	O	8	20	20	16	8	7
O	O	9	20	20	7	4	2
O	O	10	20	20	12	9	3
O	O	11	20	20	13	6	5
O	O	12	20	20	12	8	4
O	O	13	20	20	15	11	3
O	O	14	20	20	10	7	3
O	O	15	20	20	10	8	2
O	O	16	20	20	14	7	6
O	O	17	20	20	13	10	3
O	O	18	20	20	9	3	5
O	O	19	20	20	16	6	6
O	O	20	20	20	16	7	8
O	O	21	20	20	14	7	6
O	O	22	20	20	17	7	8
O	O	23	20	20	14	6	5
O	O	24	20	20	15	6	7
O	O	25	20	20	12	5	5
O	O	26	20	20	18	11	4
O	O	27	20	20	16	14	2
O	O	28	20	20	14	6	8
O	O	29	20	20	15	9	3
O	O	30	20	20	20	12	6
p	O	1	20	20	16	13	3
p	O	2	20	20	9	8	1
p	O	3	20	20	6	5	1
p	O	4	20	20	8	4	4
p	O	5	20	20	18	14	4
p	O	6	20	20	16	10	6
p	O	7	20	20	14	11	3
p	O	8	20	20	14	9	5
p	O	9	20	20	13	10	3
p	O	10	20	20	15	12	3
p	O	11	20	20	14	9	4
p	O	12	20	20	10	6	4
p	O	13	20	20	19	11	8
p	O	14	20	20	17	9	5
p	O	15	20	20	19	15	2
p	O	16	20	20	14	11	3
p	O	17	20	20	14	9	3
p	O	18	20	20	19	11	7
p	O	19	20	20	18	11	7
p	O	20	20	20	20	15	4
p	O	21	20	20	17	9	8
P	O	22	20	20	17	6	7
p	O	23	20	20	14	10	3
p	O	24	20	20	18	12	4
p	O	25	20	20	17	12	3
p	O	26	20	20	14	7	6
p	O	27	20	20	16	10	5
p	O	28	20	20	17	13	2
p	O	29	20	20	18	9	6
p	O	30	20	20	20	11	7
Q	O	1	20	20	8	7	1
Q	O	2	20	20	11	8	3
Q	O	3	20	20	10	7	3
Q	O	4	20	20	10	8	2
Q	O	5	20	20	13	13	0
Q	O	6	20	20	12	8	4
Q	O	7	20	20	10	9	0
Q	O	8	20	20	19	14	3
Q	O	9	20	20	14	11	2
Q	O	10	20	20	11	6	3
Q	O	11	20	20	15	12	1
Q	O	12	20	20	11	11	0
Q	O	13	20	20	9	5	0
Q	O	14	20	20	10	8	2
Q	O	15	20	20	10	7	1
Q	O	16	20	20	9	9	0
Q	O	17	20	20	15	15	0
Q	O	18	20	20	16	15	1
Q	O	19	20	20	15	14	1
Q	O	20	20	20	19	19	0
Q	O	21	20	20	16	12	0
Q	O	22	20	20	16	14	2
Q	O	23	20	20	15	12	2
Q	O	24	20	20	12	10	0
Q	O	25	20	20	18	16	0
Q	O	26	20	20	17	15	1
Q	O	27	20	20	14	10	4
Q	O	28	20	20	13	12	1
Q	O	29	20	20	16	12	1
Q	O	30	20	20	18	13	2
O	P	1	20	20	13	5	7
O	P	2	20	20	13	8	5
O	P	3	20	20	18	10	8
O	P	4	20	20	13	5	7
O	P	5	20	20	16	5	9
O	P	6	20	20	15	8	3
O	P	7	20	20	14	2	9
O	P	8	20	20	18	5	12
O	P	9	20	20	9	4	4
O	P	10	20	20	17	6	8
O	P	11	20	20	16	6	10
O	P	12	20	20	12	8	3
O	P	13	20	20	17	7	8
O	P	14	20	20	13	9	3
O	P	15	20	20	18	11	7
O	P	16	20	20	14	7	6
O	P	17	20	20	16	10	6
[truncated: 163 more rows]
