# Supplementary material for: Temperature-Specific and Sex-Specific Fitness Effects of Sympatric Mitochondrial and Mito-Nuclear Variation in Drosophila obscura
Source: Insects. 2022 Jan 28;13(2):139. doi: 10.3390/insects13020139 (PMC8880146; doi:10.3390/insects13020139)
Supplement: Supplementary file 1 [file insects-13-00139-s001.zip › Supplementary table 1.xlsx]

## Sheet: Sheet1
EB I	AB			AC			BC			ABC
	Df	Dev	P	Df	Dev	P	Df	Dev	P	Df	Dev	P
MT	1	9.619	0.001926	1	15.753	7.218e-05	1	0.225	0.635052	2	28.32	7.099e-07
NU	1	31.61	1.884e-08	1	204.272	2.2e-16	1	194.345	2.2e-16	2	396.94	2.2e-16
temp(T)	1	4.84	0.027815	1	24.753	6.515e-07	1	106.103	2.2e-16	1	76.44	2.2e-16
MT:NU	1	39.487	3.303e-10	1	94.602	2.2e-16	1	3.132	0.0767919	4	141.5	2.2e-16
MT:T	1	36.507	1.521e-09	1	0.003	0.9565	1	12.058	0.0005157	2	22.34	1.41e-05
NU:T	1	1.599	0.206031	1	74.912	2.2e-16	1	3.675	0.0552288	2	56.73	4.805e-13
MT:NU:T	1	0.547	0.459727	1	0.114	0.7358	1	0.201	0.65366	4	47.46	1.222e-09
EB II	DE			DF			EF			DEF
	Df	Dev	P	Df	Dev	P	Df	Dev	P	Df	Dev	P
MT	1	11.36	0.0007504	1	17.478	2.906e-05	1	1.345	0.246218	2	15.209	0.0004982
NU	1	85.848	2.2e-16	1	43.744	3.743e-11	1	34.609	4.031e-09	2	153.008	2.2e-16
temp(T)	1	49.701	1.79e-12	1	95.499	2.2e-16	1	81.75	2.2e-16	1	280.524	2.2e-16
MT:NU	1	1.982	0.159148	1	26.937	2.102e-07	1	9.392	0.002179	4	80.603	2.2e-16
MT:T	1	25.913	3.572e-07	1	29.262	6.323e-08	1	29.284	6.25e-08	2	25.493	2.913e-06
NU:T	1	6.684	0.0097293	1	21.298	3.932e-06	1	57.57	3.261e-14	2	28.232	7.404e-07
MT:NU:T	1	193.887	2.2e-16	1	12.764	0.0003533	1	37.02	1.169e-09	4	221.934	2.2e-16
EB III	LM			LN			MN			LMN
	Df	Dev	P	Df	Dev	P	Df	Dev	P	Df	Dev	P
MT	1	1.05	0.305297	1	20.299	6.625e-06	1	8.036	0.0045852	2	25.03	3.677e-06
NU	1	263.56	2.2e-16	1	112.658	2.2e-16	1	42.94	5.644e-11	2	601.66	2.2e-16
temp(T)	1	402.67	2.2e-16	1	45.193	1.786e-11	1	298.176	2.2e-16	1	375.18	2.2e-16
MT:NU	1	11.06	0.0008798	1	44.093	3.132e-11	1	13.517	0.0002364	4	82	2.2e-16
MT:T	1	42.11	8.609e-11	1	26.51	2.622e-07	1	0.257	0.612021	2	37.06	8.968e-09
NU:T	1	0.08	0.781783	1	0.082	0.7743	1	136.047	2.2e-16	2	106.68	2.2e-16
MT:NU:T	1	32.27	1.343e-08	1	63.281	1.793e-15	1	8.084	0.0044659	4	161.96	2.2e-16
EB IV	OP			OQ			PQ			OPQ
	Df	Dev	P	Df	Dev	P	Df	Dev	P	Df	Dev	P
MT	1	6.708	0.0095986	1	124.63	2.2e-16	1	108.91	2e-16	2	236.75	2.2e-16
NU	1	13.988	0.000184	1	131.548	2.2e-16	1	403.91	2e-16	2	569.42	2.2e-16
temp(T)	1	73.167	2.2e-16	1	7.434	0.0063993	1	3.75	0.05279	1	43.83	3.584e-11
MT:NU	1	13.441	0.0002461	1	0.064	0.799652	1	171.65	2e-16	4	187.9	2.2e-16
MT:T	1	0.267	0.605433	1	95.804	2.2e-16	1	3.87	0.04922	2	97.85	2.2e-16
NU:T	1	0.91	0.34002	1	14.711	0.0001253	1	13.34	0.00026	2	14.48	0.0007156
MT:NU:T	1	1.717	0.190041	1	0.029	0.864273	1	0.04	0.83511	4	26.65	2.337e-05
The effect of mitochondrial haplotype (MT), nuclear genetic background (NU), sex, temperature (T) and their interactions on egg-to-pupa viability (EtP) for three pairwise comparisons and the experimental block (EB) analysed as a whole for each of the four experimental blocks. DF – Degrees of freedom; Dev – Deviance; P values that are significant at P<0.05 are given in bold.
