# Supplementary material for: Temperature-Specific and Sex-Specific Fitness Effects of Sympatric Mitochondrial and Mito-Nuclear Variation in Drosophila obscura
Source: Insects. 2022 Jan 28;13(2):139. doi: 10.3390/insects13020139 (PMC8880146; doi:10.3390/insects13020139)
Supplement: Supplementary file 1 [file insects-13-00139-s001.zip › Supplementary table 2.xlsx]

## Sheet: Sheet1
EB I	AB			AC			BC			ABC
	Df	Dev	P	Df	Dev	P	Df	Dev	P	Df	Dev	P
MT	1	12.475	0.0004124	1	2.7017	0.100241	1	9.568	0.00198	2	14.631	0.0006651
NU	1	7.7826	0.005275	1	4.7937	0.0285646	1	8.1794	0.004237	2	17.462	0.0001615
temp(T)	1	23.2747	1.404e-06	1	0.2161	0.642065	1	2.3916	0.121987	1	1.181	0.277189
MT:NU	1	7.7478	0.0053779	1	0.1258	0.722858	1	0.0119	0.913015	4	11.503	0.0214527
MT:T	1	1.3736	0.241186	1	5.7606	0.0163899	1	1.6706	0.196179	2	3.232	0.198734
NU:T	1	0.1273	0.721205	1	6.2186	0.0126418	1	31.4402	2.057e-08	2	28.027	8.204e-07
MT:NU:T	1	23.6151	1.177e-06	1	11.4435	0.0007175	1	6.9251	0.0085	4	33.74	8.427e-07
EB II	DE			DF			EF			DEF
	Df	Dev	P	Df	Dev	P	Df	Dev	P	Df	Dev	P
MT	1	4.5055	0.033785	1	1.6082	0.2047	1	0.1452	0.703137	2	2.6995	0.259299
NU	1	0.6179	0.431826	1	0.1475	0.701	1	2.5504	0.110265	2	1.3562	0.507573
temp(T)	1	7.3089	0.006861	1	1.6117	0.2043	1	15.36	8.885e-05	1	5.5053	0.0189589
MT:NU	1	1.09	0.296473	1	0.0122	0.9121	1	4.9746	0.025722	4	6.0107	0.198353
MT:T	1	4.9657	0.025855	1	15.2255	9.541e-05	1	0.5121	0.47425	2	15.7679	0.0003767
NU:T	1	7.9991	0.00468	1	0.2847	0.5936	1	10.6933	0.001075	2	24.8265	4.064e-06
MT:NU:T	1	1.1043	0.293316	1	0.5458	0.46	1	0.3765	0.539489	4	2.8783	0.578385
EB III	LM			LN			MN			LMN
	Df	Dev	P	Df	Dev	P	Df	Dev	P	Df	Dev	P
MT	1	0.0544	0.815545	1	8.93	0.002805	1	0.003	0.95756	2	7.13	0.0283
NU	1	0.5355	0.464292	1	32.722	1.063e-08	1	72.774	2e-16	2	82.538	2.2e-16
temp(T)	1	7.9118	0.004911	1	26.255	2.991e-07	1	2.675	0.10196	1	18.229	1.958e-05
MT:NU	1	0.0359	0.849683	1	23.147	1.501e-06	1	3.443	0.06351	4	30.485	3.9e-06
MT:T	1	0.7609	0.383033	1	0.216	0.641956	1	5.204	0.02254	2	3.724	0.15533
NU:T	1	5.9638	0.014603	1	0.61	0.434801	1	0.076	0.7829	2	6.681	0.03542
MT:NU:T	1	8.5806	0.003398	1	0.328	0.567061	1	2.202	0.13781	4	18.318	0.00107
EB IV	OP			OQ			PQ			OPQ
	Df	Dev	P	Df	Dev	P	Df	Dev	P	Df	Dev	P
MT	1	19.9412	7.986e-06	1	12.7367	0.0003586	1	0.1568	0.692098	2	27.3234	1.166e-06
NU	1	0.0297	0.86309	1	0.859	0.354007	1	0.1193	0.729824	2	0.0359	0.982227
temp(T)	1	1.0318	0.30974	1	3.0075	0.0828808	1	17.8466	2.394e-05	1	12.7003	0.0003656
MT:NU	1	0.4342	0.50994	1	5.3698	0.0204884	1	8.0723	0.004495	4	10.1333	0.0382415
MT:T	1	0.1249	0.72375	1	6.5411	0.0105412	1	0.6708	0.412772	2	0.913	0.633507
NU:T	1	3.913	0.04791	1	9.7804	0.0017638	1	0.663	0.415507	2	19.1607	6.907e-05
MT:NU:T	1	3.1418	0.07631	1	1.8238	0.176866	1	0.8067	0.369099	4	9.8808	0.0424845
The effect of mitochondrial haplotype (MT), nuclear genetic background (NU), sex, temperature (T) and their interactions on pupa-to-adult viability (PtA) for three pairwise comparisons and the experimental block (EB) analysed as a whole for each of the four experimental blocks. DF – Degrees of freedom; Dev – Deviance; P values that are significant at P<0.05 are given in bold.
